# Supplementary material for: Phase 1 pilot study of e-mail support for people with long term conditions using the Internet
Source: BMC Med Inform Decis Mak. 2011 Apr 5;11:20. doi: 10.1186/1472-6947-11-20 (PMC3078836; doi:10.1186/1472-6947-11-20)
Supplement: Additional file 1 — baseline survey.mht [file 1472-6947-11-20-S1.MHT]

From: <Saved by Windows Internet Explorer 7>
Subject: Web Based Surveys Made Easy
Date: Wed, 26 Jan 2011 14:46:10 -0000
MIME-Version: 1.0
Content-Type: multipart/related;
	type="text/html";
	boundary="----=_NextPart_000_0013_01CBBD67.C5D801A0"
X-MimeOLE: Produced By Microsoft MimeOLE V6.00.2900.5994

This is a multi-part message in MIME format.

------=_NextPart_000_0013_01CBBD67.C5D801A0
Content-Type: text/html;
	charset="utf-8"
Content-Transfer-Encoding: quoted-printable
Content-Location: http://ehealth.chiirup.org.uk/limesurvey/admin/admin.php?action=showprintablesurvey&sid=36291

=EF=BB=BF<!DOCTYPE HTML PUBLIC "-//W3C//DTD HTML 4.01 Transitional//EN" =
"http://www.w3c.org/TR/1999/REC-html401-19991224/loose.dtd">
<HTML><HEAD><!--[if lt IE 7]>=0A=
<script defer type=3D"text/javascript" =
src=3D"scripts/pngfix.js"></script>=0A=
<![endif]--><TITLE>Web Based Surveys Made Easy</TITLE>
<META http-equiv=3Dcontent-type content=3D"text/html; charset=3DUTF-8">
<SCRIPT=20
src=3D"http://ehealth.chiirup.org.uk/limesurvey/admin/scripts/tabpane/js/=
tabpane.js"=20
type=3Dtext/javascript></SCRIPT>

<SCRIPT =
src=3D"http://ehealth.chiirup.org.uk/limesurvey/admin/scripts/tooltips.js=
"=20
type=3Dtext/javascript></SCRIPT>
<LINK title=3Dwin2k-cold-1 media=3Dall=20
href=3D"http://ehealth.chiirup.org.uk/limesurvey/scripts/calendar/calenda=
r-blue.css"=20
type=3Dtext/css rel=3Dstylesheet><LINK media=3Dall=20
href=3D"http://ehealth.chiirup.org.uk/limesurvey/admin/scripts/tabpane/cs=
s/tab.webfx.css"=20
type=3Dtext/css rel=3Dstylesheet><LINK =
href=3D"styles/default/printablestyle.css"=20
type=3Dtext/css rel=3Dstylesheet>
<SCRIPT=20
src=3D"http://ehealth.chiirup.org.uk/limesurvey/scripts/calendar/calendar=
.js"=20
type=3Dtext/javascript></SCRIPT>

<SCRIPT=20
src=3D"http://ehealth.chiirup.org.uk/limesurvey/scripts/calendar/lang/cal=
endar-en.js"=20
type=3Dtext/javascript></SCRIPT>

<SCRIPT=20
src=3D"http://ehealth.chiirup.org.uk/limesurvey/scripts/calendar/calendar=
-setup.js"=20
type=3Dtext/javascript></SCRIPT>

<SCRIPT=20
src=3D"http://ehealth.chiirup.org.uk/limesurvey/admin/scripts/validation.=
js"=20
type=3Dtext/javascript></SCRIPT>

<META content=3D"MSHTML 6.00.6000.17093" name=3DGENERATOR></HEAD>
<BODY>
<TABLE cellSpacing=3D0 width=3D"100%">
  <FORM =
action=3Dadmin.php?action=3Dshowprintablesurvey&amp;sid=3D36291&amp;lang=3D=
en=20
  method=3Dpost>
  <TBODY>
  <TR>
    <TD align=3Dmiddle colSpan=3D3><INPUT type=3Dsubmit value=3D"PDF =
Export"><INPUT=20
      type=3Dhidden value=3D63zyh2p3zn name=3Dchecksessionbypost><INPUT =
type=3Dhidden=20
      value=3Dtrue name=3Dprintableexport></FORM>
  <TR>
    <TD align=3Dmiddle colSpan=3D3>
      <TABLE=20
      style=3D"BORDER-LEFT-COLOR: #111111; BORDER-BOTTOM-COLOR: #111111; =
WIDTH: 100%; BORDER-TOP-COLOR: #111111; BORDER-COLLAPSE: collapse; =
BORDER-RIGHT-COLOR: #111111"=20
      border=3D1>
        <TBODY>
        <TR>
          <TD align=3Dmiddle><FONT face=3Dverdana size=3D5><STRONG>Pilot =
study of=20
            e-health facilitation at the Royal Devon and Exeter=20
            Hospital</STRONG></FONT> <BR>Baseline survey for pilot study =
of=20
            e-health facilitation at RD&amp;E. =
<BR></TD></TR></TBODY></TABLE></TD></TR>
  <TR>
    <TD=20
    style=3D"BORDER-LEFT-COLOR: #111111; BORDER-BOTTOM-COLOR: #111111; =
BORDER-TOP-STYLE: double; BORDER-TOP-COLOR: #111111; BORDER-RIGHT-STYLE: =
double; BORDER-LEFT-STYLE: double; BORDER-RIGHT-COLOR: #111111; =
BORDER-BOTTOM-STYLE: double"=20
    align=3Dmiddle bgColor=3D#eeeeee colSpan=3D3><FONT face=3Dverdana=20
      size=3D3><STRONG>Demographic and clinical =
information</STRONG></FONT>=20
      <BR><FONT face=3Dverdana size=3D2>These first few questions are =
just to allow=20
      us to know a bit more about you, your long term condition, and who =
you=20
      have contact with in the NHS. Remember that you are =
anonymous.</FONT>=20
  </TD></TR>
  <TR bgColor=3D#dddddd>
    <TD vAlign=3Dtop align=3Dleft colSpan=3D3><STRONG>1: Can you please =
enter your=20
      email address?</STRONG> </TD></TR>
  <TR bgColor=3D#dddddd>
    <TD vAlign=3Dtop width=3D"15%">
      <TABLE width=3D"100%" border=3D1>
        <TBODY>
        <TR>
          <TD align=3Dmiddle><FONT size=3D1>We need this to match up =
your answers=20
            to your email =
correspdonce</FONT></TD></TR></TBODY></TABLE></TD>
    <TD style=3D"PADDING-LEFT: 20px"><U>Please write your answer =
here:</U><BR><TEXTAREA class=3Dboxstyle name=3D36291X55X669 rows=3D8 =
readOnly cols=3D50></TEXTAREA>=20
    </TD></TR>
  <TR>
    <TD colSpan=3D3 height=3D3>
      <HR noShade SIZE=3D1>
    </TD></TR>
  <TR bgColor=3D#dddddd>
    <TD vAlign=3Dtop align=3Dleft colSpan=3D3><STRONG>4: Are you male or =

      female?</STRONG> </TD></TR>
  <TR bgColor=3D#dddddd>
    <TD vAlign=3Dtop width=3D"15%"></TD>
    <TD style=3D"PADDING-LEFT: 20px"><U>Please choose *only one* of the=20
      following:</U><BR><INPUT readOnly type=3Dcheckbox value=3D1=20
      name=3D36291X55X590>Male<BR><INPUT readOnly type=3Dcheckbox =
value=3D2=20
      name=3D36291X55X590>Female<BR></TD></TR>
  <TR>
    <TD colSpan=3D3 height=3D3>
      <HR noShade SIZE=3D1>
    </TD></TR>
  <TR bgColor=3D#dddddd>
    <TD vAlign=3Dtop align=3Dleft colSpan=3D3><STRONG>8: How many years =
have you had=20
      this condition?</STRONG> </TD></TR>
  <TR bgColor=3D#dddddd>
    <TD vAlign=3Dtop width=3D"15%"></TD>
    <TD style=3D"PADDING-LEFT: 20px"><U>Please choose *only one* of the=20
      following:</U><BR><INPUT readOnly type=3Dcheckbox value=3D1=20
      name=3D36291X55X592>Less than one year<BR><INPUT readOnly =
type=3Dcheckbox=20
      value=3D2 name=3D36291X55X592>One but less than three =
years<BR><INPUT readOnly=20
      type=3Dcheckbox value=3D3 name=3D36291X55X592>Three but less than =
ten=20
      years<BR><INPUT readOnly type=3Dcheckbox value=3D4 =
name=3D36291X55X592>Ten years=20
      or more<BR></TD></TR>
  <TR>
    <TD colSpan=3D3 height=3D3>
      <HR noShade SIZE=3D1>
    </TD></TR>
  <TR bgColor=3D#dddddd>
    <TD vAlign=3Dtop align=3Dleft colSpan=3D3><STRONG>10: Roughly how =
far from the=20
      Royal Devon and Exeter Hospital do you live?</STRONG> </TD></TR>
  <TR bgColor=3D#dddddd>
    <TD vAlign=3Dtop width=3D"15%"></TD>
    <TD style=3D"PADDING-LEFT: 20px"><U>Please choose *only one* of the=20
      following:</U><BR><INPUT readOnly type=3Dcheckbox value=3D1=20
      name=3D36291X55X593>Less than two miles<BR><INPUT readOnly =
type=3Dcheckbox=20
      value=3D2 name=3D36291X55X593>Two miles but less than five =
miles<BR><INPUT=20
      readOnly type=3Dcheckbox value=3D3 name=3D36291X55X593>Five miles =
but less than=20
      ten miles<BR><INPUT readOnly type=3Dcheckbox value=3D4 =
name=3D36291X55X593>Ten=20
      miles but less than twenty miles<BR><INPUT readOnly =
type=3Dcheckbox value=3D5=20
      name=3D36291X55X593>Twenty or more miles<BR></TD></TR>
  <TR>
    <TD colSpan=3D3 height=3D3>
      <HR noShade SIZE=3D1>
    </TD></TR>
  <TR bgColor=3D#dddddd>
    <TD vAlign=3Dtop align=3Dleft colSpan=3D3><STRONG>12: How many times =
have you=20
      seen your General Practitioner (family doctor) in the last&nbsp;3=20
      months?</STRONG> </TD></TR>
  <TR bgColor=3D#dddddd>
    <TD vAlign=3Dtop width=3D"15%"></TD>
    <TD style=3D"PADDING-LEFT: 20px"><U>Please choose *only one* of the=20
      following:</U><BR><INPUT readOnly type=3Dcheckbox value=3D1=20
      name=3D36291X55X594>Not at all<BR><INPUT readOnly type=3Dcheckbox =
value=3D2=20
      name=3D36291X55X594>Once<BR><INPUT readOnly type=3Dcheckbox =
value=3D3=20
      name=3D36291X55X594>Two or three times<BR><INPUT readOnly =
type=3Dcheckbox=20
      value=3D4 name=3D36291X55X594>Four to six times<BR><INPUT readOnly =

      type=3Dcheckbox value=3D5 name=3D36291X55X594>More than 6 =
times<BR></TD></TR>
  <TR>
    <TD colSpan=3D3 height=3D3>
      <HR noShade SIZE=3D1>
    </TD></TR>
  <TR bgColor=3D#dddddd>
    <TD vAlign=3Dtop align=3Dleft colSpan=3D3><STRONG>14: Have you had =
any contact=20
      with any of these in the last 3 months? (Tick all that apply. You =
may add=20
      comments if you think that your answer needs clarification.=20
      However,&nbsp;please do not include names of specific =
staff)</STRONG>=20
  </TD></TR>
  <TR bgColor=3D#dddddd>
    <TD vAlign=3Dtop width=3D"15%"></TD>
    <TD style=3D"PADDING-LEFT: 20px"><U>Please choose all that apply and =
provide=20
      a comment:</U><BR>
      <TABLE border=3D0>
        <TBODY>
        <TR>
          <TD><INPUT readOnly type=3Dcheckbox value=3DY =
name=3D36291X55X5951>Other=20
            clinical staff (eg nurse) from your practice</TD>
          <TD><INPUT class=3Dboxstyle readOnly size=3D60=20
          name=3D36291X55X5951comment></TD></TR>
        <TR>
          <TD><INPUT readOnly type=3Dcheckbox value=3DY=20
            name=3D36291X55X5952>Hospital outpatient clinic</TD>
          <TD><INPUT class=3Dboxstyle readOnly size=3D60=20
          name=3D36291X55X5952comment></TD></TR>
        <TR>
          <TD><INPUT readOnly type=3Dcheckbox value=3DY=20
            name=3D36291X55X5953>Inpatient stay (ie you stayed overnight =
in a=20
            hospital)</TD>
          <TD><INPUT class=3Dboxstyle readOnly size=3D60=20
          name=3D36291X55X5953comment></TD></TR>
        <TR>
          <TD><INPUT readOnly type=3Dcheckbox value=3DY=20
            name=3D36291X55X5954>Accident and Emergency department of a=20
hospital</TD>
          <TD><INPUT class=3Dboxstyle readOnly size=3D60=20
          name=3D36291X55X5954comment></TD></TR>
        <TR>
          <TD><INPUT readOnly type=3Dcheckbox value=3DY =
name=3D36291X55X5955>Contact=20
            by phone with NHS Direct</TD>
          <TD><INPUT class=3Dboxstyle readOnly size=3D60=20
          name=3D36291X55X5955comment></TD></TR>
        <TR>
          <TD><INPUT readOnly type=3Dcheckbox value=3DY =
name=3D36291X55X5956>Other=20
            NHS contact</TD>
          <TD><INPUT class=3Dboxstyle readOnly size=3D60=20
          name=3D36291X55X5956comment></TD></TR>
        <TR>
          <TD><INPUT readOnly type=3Dcheckbox value=3DY =
name=3D36291X55X5957>None of=20
            the above, i.e. no NHS contact (apart from perhaps your =
GP)</TD>
          <TD><INPUT class=3Dboxstyle readOnly size=3D60=20
          =
name=3D36291X55X5957comment></TD></TR></TBODY></TABLE></TD></TR>
  <TR>
    <TD colSpan=3D3 height=3D3>
      <HR noShade SIZE=3D1>
    </TD></TR>
  <TR>
    <TD=20
    style=3D"BORDER-LEFT-COLOR: #111111; BORDER-BOTTOM-COLOR: #111111; =
BORDER-TOP-STYLE: double; BORDER-TOP-COLOR: #111111; BORDER-RIGHT-STYLE: =
double; BORDER-LEFT-STYLE: double; BORDER-RIGHT-COLOR: #111111; =
BORDER-BOTTOM-STYLE: double"=20
    align=3Dmiddle bgColor=3D#eeeeee colSpan=3D3><FONT face=3Dverdana=20
      size=3D3><STRONG>Information sources and your attitude to=20
      information</STRONG></FONT> <BR><FONT face=3Dverdana =
size=3D2>These questions=20
      ask about sources of information you may use.</FONT> </TD></TR>
  <TR bgColor=3D#eeeeee>
    <TD vAlign=3Dtop align=3Dleft colSpan=3D3><STRONG>20:=20
      <DIV=20
      style=3D"MARGIN: 0cm 0cm 0pt 32.2pt; TEXT-INDENT: -18pt; =
LINE-HEIGHT: normal"><SPAN><SPAN=20
      style=3D"FONT: 7pt 'Times New Roman'">&nbsp;</SPAN></SPAN>In =
general, are=20
      you satisfied with the information that you have been able to =
obtain, from=20
      whatever source, up to now about your long term condition? (If you =
want to=20
      add a comment please do so in the box =
provided).</DIV></STRONG></TD></TR>
  <TR bgColor=3D#eeeeee>
    <TD vAlign=3Dtop width=3D"15%"></TD>
    <TD style=3D"PADDING-LEFT: 20px"><U>Please choose *only one* of the=20
      following:</U><BR><INPUT readOnly type=3Dcheckbox value=3D1=20
      name=3D36291X56X596>Very dissatisfied<BR><INPUT readOnly =
type=3Dcheckbox=20
      value=3D2 name=3D36291X56X596>Dissatisfied<BR><INPUT readOnly =
type=3Dcheckbox=20
      value=3D3 name=3D36291X56X596>No opinion/ neither satisfied nor=20
      dissatisfied<BR><INPUT readOnly type=3Dcheckbox value=3D4=20
      name=3D36291X56X596>Satisfied<BR><INPUT readOnly type=3Dcheckbox =
value=3D5=20
      name=3D36291X56X596>Very satisfied<BR><U>Make a comment on your =
choice=20
      here:</U><BR><TEXTAREA class=3Dboxstyle name=3D36291X56X596comment =
rows=3D8 readOnly cols=3D50></TEXTAREA>=20
    </TD></TR>
  <TR>
    <TD colSpan=3D3 height=3D3>
      <HR noShade SIZE=3D1>
    </TD></TR>
  <TR bgColor=3D#eeeeee>
    <TD vAlign=3Dtop align=3Dleft colSpan=3D3><STRONG>22:=20
      <DIV style=3D"MARGIN: 0cm 0cm 0pt 32.2pt; TEXT-INDENT: =
-18pt"><SPAN=20
      style=3D"FONT-SIZE: 11pt"><SPAN=20
      style=3D"FONT: 7pt 'Times New Roman'">&nbsp;</SPAN></SPAN><SPAN=20
      style=3D"FONT-SIZE: 11pt">In general, how much do you feel that =
you=20
      understand your long term condition?&nbsp;(If you want to add a =
comment=20
      please do so in the box provided).</SPAN></DIV></STRONG></TD></TR>
  <TR bgColor=3D#eeeeee>
    <TD vAlign=3Dtop width=3D"15%"></TD>
    <TD style=3D"PADDING-LEFT: 20px"><U>Please choose *only one* of the=20
      following:</U><BR><INPUT readOnly type=3Dcheckbox value=3D1=20
      name=3D36291X56X597>Don't understand at all<BR><INPUT readOnly =
type=3Dcheckbox=20
      value=3D2 name=3D36291X56X597>Understand very little<BR><INPUT =
readOnly=20
      type=3Dcheckbox value=3D3 name=3D36291X56X597>Unsure<BR><INPUT =
readOnly=20
      type=3Dcheckbox value=3D4 name=3D36291X56X597>Understand =
some<BR><INPUT readOnly=20
      type=3Dcheckbox value=3D5 name=3D36291X56X597>Understand =
fully<BR><U>Make a=20
      comment on your choice here:</U><BR><TEXTAREA class=3Dboxstyle =
name=3D36291X56X597comment rows=3D8 readOnly cols=3D50></TEXTAREA>=20
    </TD></TR>
  <TR>
    <TD colSpan=3D3 height=3D3>
      <HR noShade SIZE=3D1>
    </TD></TR>
  <TR bgColor=3D#eeeeee>
    <TD vAlign=3Dtop align=3Dleft colSpan=3D3><STRONG>24:=20
      <DIV=20
      style=3D"MARGIN: 0cm 0cm 0pt 32.2pt; TEXT-INDENT: -18pt; =
LINE-HEIGHT: normal">How=20
      would you describe your attitude to information about your=20
      illness?</DIV></STRONG></TD></TR>
  <TR bgColor=3D#eeeeee>
    <TD vAlign=3Dtop width=3D"15%"></TD>
    <TD style=3D"PADDING-LEFT: 20px"><U>Please choose *only one* of the=20
      following:</U><BR><INPUT readOnly type=3Dcheckbox value=3D1=20
      name=3D36291X56X598>I do not want to know any details<BR><INPUT =
readOnly=20
      type=3Dcheckbox value=3D2 name=3D36291X56X598>I leave it up to the =

      doctor<BR><INPUT readOnly type=3Dcheckbox value=3D3 =
name=3D36291X56X598>I want=20
      additional information only if it is good news<BR><INPUT readOnly=20
      type=3Dcheckbox value=3D4 name=3D36291X56X598>I want as much =
information as=20
      possible, good and bad<BR></TD></TR>
  <TR>
    <TD colSpan=3D3 height=3D3>
      <HR noShade SIZE=3D1>
    </TD></TR>
  <TR bgColor=3D#eeeeee>
    <TD vAlign=3Dtop align=3Dleft colSpan=3D3><STRONG>26: If you read a =
newspaper=20
      which do you read?</STRONG> </TD></TR>
  <TR bgColor=3D#eeeeee>
    <TD vAlign=3Dtop width=3D"15%"></TD>
    <TD style=3D"PADDING-LEFT: 20px"><U>Please write your answer =
here:</U><BR><TEXTAREA class=3Dboxstyle name=3D36291X56X599 rows=3D8 =
readOnly cols=3D50></TEXTAREA>=20
    </TD></TR>
  <TR>
    <TD colSpan=3D3 height=3D3>
      <HR noShade SIZE=3D1>
    </TD></TR>
  <TR>
    <TD=20
    style=3D"BORDER-LEFT-COLOR: #111111; BORDER-BOTTOM-COLOR: #111111; =
BORDER-TOP-STYLE: double; BORDER-TOP-COLOR: #111111; BORDER-RIGHT-STYLE: =
double; BORDER-LEFT-STYLE: double; BORDER-RIGHT-COLOR: #111111; =
BORDER-BOTTOM-STYLE: double"=20
    align=3Dmiddle bgColor=3D#eeeeee colSpan=3D3><FONT face=3Dverdana=20
      size=3D3><STRONG>The Internet</STRONG></FONT> <BR><FONT =
face=3Dverdana=20
      size=3D2>The next set of questions are about you and the =
Internet</FONT>=20
  </TD></TR>
  <TR bgColor=3D#dddddd>
    <TD vAlign=3Dtop align=3Dleft colSpan=3D3><STRONG>30: How long have =
you been=20
      using the Internet?</STRONG> </TD></TR>
  <TR bgColor=3D#dddddd>
    <TD vAlign=3Dtop width=3D"15%"></TD>
    <TD style=3D"PADDING-LEFT: 20px"><U>Please choose *only one* of the=20
      following:</U><BR><INPUT readOnly type=3Dcheckbox value=3D1=20
      name=3D36291X57X600>Less than one year<BR><INPUT readOnly =
type=3Dcheckbox=20
      value=3D2 name=3D36291X57X600>One but less than 3 years<BR><INPUT =
readOnly=20
      type=3Dcheckbox value=3D3 name=3D36291X57X600>More than 3 =
years<BR></TD></TR>
  <TR>
    <TD colSpan=3D3 height=3D3>
      <HR noShade SIZE=3D1>
    </TD></TR>
  <TR bgColor=3D#dddddd>
    <TD vAlign=3Dtop align=3Dleft colSpan=3D3><STRONG>32: What have you =
used the=20
      Internet for? (Click all that apply)</STRONG> </TD></TR>
  <TR bgColor=3D#dddddd>
    <TD vAlign=3Dtop width=3D"15%"></TD>
    <TD style=3D"PADDING-LEFT: 20px"><U>Please choose *all* that=20
      apply:</U><BR><INPUT readOnly type=3Dcheckbox value=3DY=20
      name=3D36291X57X6011>Browsing web pages<BR><INPUT readOnly =
type=3Dcheckbox=20
      value=3DY name=3D36291X57X6012>Email<BR><INPUT readOnly =
type=3Dcheckbox value=3DY=20
      name=3D36291X57X6013>Instant Messaging<BR><INPUT readOnly =
type=3Dcheckbox=20
      value=3DY name=3D36291X57X6014>Internet telephony (eg =
Skype)<BR><INPUT=20
      readOnly type=3Dcheckbox value=3DY name=3D36291X57X6015>Discussion =

      Forum<BR><INPUT readOnly type=3Dcheckbox value=3DY =
name=3D36291X57X6016>Social=20
      Network sites (eg Facebook, Myspace, LinkedIn)<BR><INPUT readOnly=20
      type=3Dcheckbox value=3DY name=3D36291X57X6017>Other<BR></TD></TR>
  <TR>
    <TD colSpan=3D3 height=3D3>
      <HR noShade SIZE=3D1>
    </TD></TR>
  <TR bgColor=3D#dddddd>
    <TD vAlign=3Dtop align=3Dleft colSpan=3D3><STRONG>34: Have you ever =
used the=20
      Internet in relation to your long term condition? (Click on all =
that=20
      apply. You may add a comment to give more detail about that use if =
you=20
      wish.)</STRONG> </TD></TR>
  <TR bgColor=3D#dddddd>
    <TD vAlign=3Dtop width=3D"15%"></TD>
    <TD style=3D"PADDING-LEFT: 20px"><U>Please choose all that apply and =
provide=20
      a comment:</U><BR>
      <TABLE border=3D0>
        <TBODY>
        <TR>
          <TD><INPUT readOnly type=3Dcheckbox value=3DY=20
            name=3D36291X57X6021>Browsing web pages with information =
about the=20
            condition</TD>
          <TD><INPUT class=3Dboxstyle readOnly size=3D60=20
          name=3D36291X57X6021comment></TD></TR>
        <TR>
          <TD><INPUT readOnly type=3Dcheckbox value=3DY=20
            name=3D36291X57X6022>Emailing a support organisation</TD>
          <TD><INPUT class=3Dboxstyle readOnly size=3D60=20
          name=3D36291X57X6022comment></TD></TR>
        <TR>
          <TD><INPUT readOnly type=3Dcheckbox value=3DY=20
            name=3D36291X57X6023>Emailing your doctor or practice</TD>
          <TD><INPUT class=3Dboxstyle readOnly size=3D60=20
          name=3D36291X57X6023comment></TD></TR>
        <TR>
          <TD><INPUT readOnly type=3Dcheckbox value=3DY =
name=3D36291X57X6024>Instant=20
            messaging</TD>
          <TD><INPUT class=3Dboxstyle readOnly size=3D60=20
          name=3D36291X57X6024comment></TD></TR>
        <TR>
          <TD><INPUT readOnly type=3Dcheckbox value=3DY=20
            name=3D36291X57X6025>Internet telephony</TD>
          <TD><INPUT class=3Dboxstyle readOnly size=3D60=20
          name=3D36291X57X6025comment></TD></TR>
        <TR>
          <TD><INPUT readOnly type=3Dcheckbox value=3DY=20
            name=3D36291X57X6026>Discussion forum specifically for your =
long term=20
            condition</TD>
          <TD><INPUT class=3Dboxstyle readOnly size=3D60=20
          name=3D36291X57X6026comment></TD></TR>
        <TR>
          <TD><INPUT readOnly type=3Dcheckbox value=3DY=20
            name=3D36291X57X6027>Discussion with others on a social =
network=20
site</TD>
          <TD><INPUT class=3Dboxstyle readOnly size=3D60=20
          =
name=3D36291X57X6027comment></TD></TR></TBODY></TABLE></TD></TR>
  <TR>
    <TD colSpan=3D3 height=3D3>
      <HR noShade SIZE=3D1>
    </TD></TR>
  <TR bgColor=3D#dddddd>
    <TD vAlign=3Dtop align=3Dleft colSpan=3D3><STRONG>36: In general how =
confident=20
      are you in using the Internet? Choose a number between 1 (Not at =
all=20
      confident) and 10 (Totally confident).</STRONG> </TD></TR>
  <TR bgColor=3D#dddddd>
    <TD vAlign=3Dtop width=3D"15%"></TD>
    <TD style=3D"PADDING-LEFT: 20px"><U>Please choose *only one* of the=20
      following:</U><BR><INPUT readOnly type=3Dcheckbox value=3D1=20
      name=3D36291X57X603>1. Not at all confident<BR><INPUT readOnly =
type=3Dcheckbox=20
      value=3D2 name=3D36291X57X603>2. <BR><INPUT readOnly =
type=3Dcheckbox value=3D3=20
      name=3D36291X57X603>3. <BR><INPUT readOnly type=3Dcheckbox =
value=3D4=20
      name=3D36291X57X603>4.<BR><INPUT readOnly type=3Dcheckbox =
value=3D5=20
      name=3D36291X57X603>5.<BR><INPUT readOnly type=3Dcheckbox =
value=3D6=20
      name=3D36291X57X603>6.<BR><INPUT readOnly type=3Dcheckbox =
value=3D7=20
      name=3D36291X57X603>7.<BR><INPUT readOnly type=3Dcheckbox =
value=3D8=20
      name=3D36291X57X603>8.<BR><INPUT readOnly type=3Dcheckbox =
value=3D9=20
      name=3D36291X57X603>9.<BR><INPUT readOnly type=3Dcheckbox =
value=3D10=20
      name=3D36291X57X603>10. Totally confident<BR><U>Make a comment on =
your=20
      choice here:</U><BR><TEXTAREA class=3Dboxstyle =
name=3D36291X57X603comment rows=3D8 readOnly cols=3D50></TEXTAREA>=20
    </TD></TR>
  <TR>
    <TD colSpan=3D3 height=3D3>
      <HR noShade SIZE=3D1>
    </TD></TR>
  <TR bgColor=3D#dddddd>
    <TD vAlign=3Dtop align=3Dleft colSpan=3D3><STRONG>38: To what extent =
are you=20
      willing to continue using the Internet despite difficulties you =
encounter?=20
      Choose a number between 1 (Not at all) to 10 (To a great =
extent).</STRONG>=20
    </TD></TR>
  <TR bgColor=3D#dddddd>
    <TD vAlign=3Dtop width=3D"15%"></TD>
    <TD style=3D"PADDING-LEFT: 20px"><U>Please choose *only one* of the=20
      following:</U><BR><INPUT readOnly type=3Dcheckbox value=3D1=20
      name=3D36291X57X604>1. Not at all <BR><INPUT readOnly =
type=3Dcheckbox value=3D2=20
      name=3D36291X57X604>2. <BR><INPUT readOnly type=3Dcheckbox =
value=3D3=20
      name=3D36291X57X604>3.<BR><INPUT readOnly type=3Dcheckbox =
value=3D4=20
      name=3D36291X57X604>4.<BR><INPUT readOnly type=3Dcheckbox =
value=3D5=20
      name=3D36291X57X604>5.<BR><INPUT readOnly type=3Dcheckbox =
value=3D6=20
      name=3D36291X57X604>6.<BR><INPUT readOnly type=3Dcheckbox =
value=3D7=20
      name=3D36291X57X604>7.<BR><INPUT readOnly type=3Dcheckbox =
value=3D8=20
      name=3D36291X57X604>8.<BR><INPUT readOnly type=3Dcheckbox =
value=3D9=20
      name=3D36291X57X604>9.<BR><INPUT readOnly type=3Dcheckbox =
value=3D10=20
      name=3D36291X57X604>10. To a great extent<BR><U>Make a comment on =
your=20
      choice here:</U><BR><TEXTAREA class=3Dboxstyle =
name=3D36291X57X604comment rows=3D8 readOnly cols=3D50></TEXTAREA>=20
    </TD></TR>
  <TR>
    <TD colSpan=3D3 height=3D3>
      <HR noShade SIZE=3D1>
    </TD></TR>
  <TR bgColor=3D#dddddd>
    <TD vAlign=3Dtop align=3Dleft colSpan=3D3><STRONG>40: In the last =
month did you=20
      obtain FACTUAL information about your long term condition from the =

      Internet?</STRONG> </TD></TR>
  <TR bgColor=3D#dddddd>
    <TD vAlign=3Dtop width=3D"15%"></TD>
    <TD style=3D"PADDING-LEFT: 20px"><U>Please choose *only one* of the=20
      following:</U><BR><INPUT readOnly type=3Dcheckbox value=3DY=20
      name=3D36291X57X605>Yes<BR><INPUT readOnly type=3Dcheckbox =
value=3DN=20
      name=3D36291X57X605>No<BR></TD></TR>
  <TR>
    <TD colSpan=3D3 height=3D3>
      <HR noShade SIZE=3D1>
    </TD></TR>
  <TR bgColor=3D#dddddd>
    <TD colSpan=3D3>[Only answer this question if you answered 'Yes' to =
question=20
      '40 ']</TD></TR>
  <TR bgColor=3D#dddddd>
    <TD vAlign=3Dtop align=3Dleft colSpan=3D3><STRONG>41: Did you find =
the=20
      information....?</STRONG> </TD></TR>
  <TR bgColor=3D#dddddd>
    <TD vAlign=3Dtop width=3D"15%"></TD>
    <TD style=3D"PADDING-LEFT: 20px"><U>Please choose *only one* of the=20
      following:</U><BR><INPUT readOnly type=3Dcheckbox value=3D1=20
      name=3D36291X57X606>Very useful<BR><INPUT readOnly type=3Dcheckbox =
value=3D2=20
      name=3D36291X57X606>Moderately useful<BR><INPUT readOnly =
type=3Dcheckbox=20
      value=3D3 name=3D36291X57X606>Of no use<BR><U>Make a comment on =
your choice=20
      here:</U><BR><TEXTAREA class=3Dboxstyle name=3D36291X57X606comment =
rows=3D8 readOnly cols=3D50></TEXTAREA>=20
    </TD></TR>
  <TR>
    <TD colSpan=3D3 height=3D3>
      <HR noShade SIZE=3D1>
    </TD></TR>
  <TR bgColor=3D#dddddd>
    <TD colSpan=3D3>[Only answer this question if you answered 'Yes' to =
question=20
      '40 ']</TD></TR>
  <TR bgColor=3D#dddddd>
    <TD vAlign=3Dtop align=3Dleft colSpan=3D3><STRONG>42: Did the =
information tell=20
      you anything new?</STRONG> </TD></TR>
  <TR bgColor=3D#dddddd>
    <TD vAlign=3Dtop width=3D"15%"></TD>
    <TD style=3D"PADDING-LEFT: 20px"><U>Please choose *only one* of the=20
      following:</U><BR><INPUT readOnly type=3Dcheckbox value=3D1=20
      name=3D36291X57X607>Definitely yes<BR><INPUT readOnly =
type=3Dcheckbox value=3D2=20
      name=3D36291X57X607>Most of the time<BR><INPUT readOnly =
type=3Dcheckbox=20
      value=3D3 name=3D36291X57X607>Some of the time<BR><INPUT readOnly=20
      type=3Dcheckbox value=3D4 name=3D36291X57X607>Definitely =
no<BR><U>Make a comment=20
      on your choice here:</U><BR><TEXTAREA class=3Dboxstyle =
name=3D36291X57X607comment rows=3D8 readOnly cols=3D50></TEXTAREA>=20
    </TD></TR>
  <TR>
    <TD colSpan=3D3 height=3D3>
      <HR noShade SIZE=3D1>
    </TD></TR>
  <TR bgColor=3D#dddddd>
    <TD colSpan=3D3>[Only answer this question if you answered 'Yes' to =
question=20
      '40 ']</TD></TR>
  <TR bgColor=3D#dddddd>
    <TD vAlign=3Dtop align=3Dleft colSpan=3D3><STRONG>43: Was the =
information=20
      relevant?</STRONG> </TD></TR>
  <TR bgColor=3D#dddddd>
    <TD vAlign=3Dtop width=3D"15%"></TD>
    <TD style=3D"PADDING-LEFT: 20px"><U>Please choose *only one* of the=20
      following:</U><BR><INPUT readOnly type=3Dcheckbox value=3D1=20
      name=3D36291X57X608>Definitely yes<BR><INPUT readOnly =
type=3Dcheckbox value=3D2=20
      name=3D36291X57X608>Most of the time<BR><INPUT readOnly =
type=3Dcheckbox=20
      value=3D3 name=3D36291X57X608>Some of the time<BR><INPUT readOnly=20
      type=3Dcheckbox value=3D4 name=3D36291X57X608>Definitely =
no<BR><U>Make a comment=20
      on your choice here:</U><BR><TEXTAREA class=3Dboxstyle =
name=3D36291X57X608comment rows=3D8 readOnly cols=3D50></TEXTAREA>=20
    </TD></TR>
  <TR>
    <TD colSpan=3D3 height=3D3>
      <HR noShade SIZE=3D1>
    </TD></TR>
  <TR bgColor=3D#dddddd>
    <TD colSpan=3D3>[Only answer this question if you answered 'Yes' to =
question=20
      '40 ']</TD></TR>
  <TR bgColor=3D#dddddd>
    <TD vAlign=3Dtop align=3Dleft colSpan=3D3><STRONG>44: Were you able =
to find=20
      information easily?</STRONG> </TD></TR>
  <TR bgColor=3D#dddddd>
    <TD vAlign=3Dtop width=3D"15%"></TD>
    <TD style=3D"PADDING-LEFT: 20px"><U>Please choose *only one* of the=20
      following:</U><BR><INPUT readOnly type=3Dcheckbox value=3D1=20
      name=3D36291X57X609>Definitely yes<BR><INPUT readOnly =
type=3Dcheckbox value=3D2=20
      name=3D36291X57X609>Most of the time<BR><INPUT readOnly =
type=3Dcheckbox=20
      value=3D3 name=3D36291X57X609>Some of the time<BR><INPUT readOnly=20
      type=3Dcheckbox value=3D4 name=3D36291X57X609>Definitely =
no<BR><U>Make a comment=20
      on your choice here:</U><BR><TEXTAREA class=3Dboxstyle =
name=3D36291X57X609comment rows=3D8 readOnly cols=3D50></TEXTAREA>=20
    </TD></TR>
  <TR>
    <TD colSpan=3D3 height=3D3>
      <HR noShade SIZE=3D1>
    </TD></TR>
  <TR bgColor=3D#dddddd>
    <TD colSpan=3D3>[Only answer this question if you answered 'Yes' to =
question=20
      '40 ']</TD></TR>
  <TR bgColor=3D#dddddd>
    <TD vAlign=3Dtop align=3Dleft colSpan=3D3><STRONG>45: Did you feel =
overwhelmed=20
      with information?</STRONG> </TD></TR>
  <TR bgColor=3D#dddddd>
    <TD vAlign=3Dtop width=3D"15%"></TD>
    <TD style=3D"PADDING-LEFT: 20px"><U>Please choose *only one* of the=20
      following:</U><BR><INPUT readOnly type=3Dcheckbox value=3D1=20
      name=3D36291X57X610>Definitely yes<BR><INPUT readOnly =
type=3Dcheckbox value=3D2=20
      name=3D36291X57X610>Most of the time<BR><INPUT readOnly =
type=3Dcheckbox=20
      value=3D3 name=3D36291X57X610>Some of the time<BR><INPUT readOnly=20
      type=3Dcheckbox value=3D4 name=3D36291X57X610>Definitely =
no<BR><U>Make a comment=20
      on your choice here:</U><BR><TEXTAREA class=3Dboxstyle =
name=3D36291X57X610comment rows=3D8 readOnly cols=3D50></TEXTAREA>=20
    </TD></TR>
  <TR>
    <TD colSpan=3D3 height=3D3>
      <HR noShade SIZE=3D1>
    </TD></TR>
  <TR bgColor=3D#dddddd>
    <TD colSpan=3D3>[Only answer this question if you answered 'Yes' to =
question=20
      '40 ']</TD></TR>
  <TR bgColor=3D#dddddd>
    <TD vAlign=3Dtop align=3Dleft colSpan=3D3><STRONG>46: Did you find =
the=20
      information too technical?</STRONG> </TD></TR>
  <TR bgColor=3D#dddddd>
    <TD vAlign=3Dtop width=3D"15%"></TD>
    <TD style=3D"PADDING-LEFT: 20px"><U>Please choose *only one* of the=20
      following:</U><BR><INPUT readOnly type=3Dcheckbox value=3D1=20
      name=3D36291X57X611>Definitely yes<BR><INPUT readOnly =
type=3Dcheckbox value=3D2=20
      name=3D36291X57X611>Most of the time<BR><INPUT readOnly =
type=3Dcheckbox=20
      value=3D3 name=3D36291X57X611>Some of the time<BR><INPUT readOnly=20
      type=3Dcheckbox value=3D4 name=3D36291X57X611>Definitely =
no<BR><U>Make a comment=20
      on your choice here:</U><BR><TEXTAREA class=3Dboxstyle =
name=3D36291X57X611comment rows=3D8 readOnly cols=3D50></TEXTAREA>=20
    </TD></TR>
  <TR>
    <TD colSpan=3D3 height=3D3>
      <HR noShade SIZE=3D1>
    </TD></TR>
  <TR bgColor=3D#dddddd>
    <TD colSpan=3D3>[Only answer this question if you answered 'Yes' to =
question=20
      '40 ']</TD></TR>
  <TR bgColor=3D#dddddd>
    <TD vAlign=3Dtop align=3Dleft colSpan=3D3><STRONG>47: Did you find =
the=20
      information too limited?</STRONG> </TD></TR>
  <TR bgColor=3D#dddddd>
    <TD vAlign=3Dtop width=3D"15%"></TD>
    <TD style=3D"PADDING-LEFT: 20px"><U>Please choose *only one* of the=20
      following:</U><BR><INPUT readOnly type=3Dcheckbox value=3D1=20
      name=3D36291X57X612>Definitely yes<BR><INPUT readOnly =
type=3Dcheckbox value=3D2=20
      name=3D36291X57X612>Most of the time<BR><INPUT readOnly =
type=3Dcheckbox=20
      value=3D3 name=3D36291X57X612>Some of the time<BR><INPUT readOnly=20
      type=3Dcheckbox value=3D4 name=3D36291X57X612>Definitely =
no<BR><U>Make a comment=20
      on your choice here:</U><BR><TEXTAREA class=3Dboxstyle =
name=3D36291X57X612comment rows=3D8 readOnly cols=3D50></TEXTAREA>=20
    </TD></TR>
  <TR>
    <TD colSpan=3D3 height=3D3>
      <HR noShade SIZE=3D1>
    </TD></TR>
  <TR bgColor=3D#dddddd>
    <TD colSpan=3D3>[Only answer this question if you answered 'Yes' to =
question=20
      '40 ']</TD></TR>
  <TR bgColor=3D#dddddd>
    <TD vAlign=3Dtop align=3Dleft colSpan=3D3><STRONG>48: Did the =
information change=20
      your ideas about something?</STRONG> </TD></TR>
  <TR bgColor=3D#dddddd>
    <TD vAlign=3Dtop width=3D"15%"></TD>
    <TD style=3D"PADDING-LEFT: 20px"><U>Please choose *only one* of the=20
      following:</U><BR><INPUT readOnly type=3Dcheckbox value=3D1=20
      name=3D36291X57X613>Definitely yes<BR><INPUT readOnly =
type=3Dcheckbox value=3D2=20
      name=3D36291X57X613>Most of the time<BR><INPUT readOnly =
type=3Dcheckbox=20
      value=3D3 name=3D36291X57X613>Some of the time<BR><INPUT readOnly=20
      type=3Dcheckbox value=3D4 name=3D36291X57X613>Definitely =
no<BR><U>Make a comment=20
      on your choice here:</U><BR><TEXTAREA class=3Dboxstyle =
name=3D36291X57X613comment rows=3D8 readOnly cols=3D50></TEXTAREA>=20
    </TD></TR>
  <TR>
    <TD colSpan=3D3 height=3D3>
      <HR noShade SIZE=3D1>
    </TD></TR>
  <TR bgColor=3D#dddddd>
    <TD colSpan=3D3>[Only answer this question if you answered 'Yes' to =
question=20
      '40 ']</TD></TR>
  <TR bgColor=3D#dddddd>
    <TD vAlign=3Dtop align=3Dleft colSpan=3D3><STRONG>49: Have you =
shared the=20
      information you found on the Internet with someone else?</STRONG> =
</TD></TR>
  <TR bgColor=3D#dddddd>
    <TD vAlign=3Dtop width=3D"15%"></TD>
    <TD style=3D"PADDING-LEFT: 20px"><U>Please choose *only one* of the=20
      following:</U><BR><INPUT readOnly type=3Dcheckbox value=3DY=20
      name=3D36291X57X614>Yes<BR><INPUT readOnly type=3Dcheckbox =
value=3DN=20
      name=3D36291X57X614>No<BR></TD></TR>
  <TR>
    <TD colSpan=3D3 height=3D3>
      <HR noShade SIZE=3D1>
    </TD></TR>
  <TR bgColor=3D#dddddd>
    <TD vAlign=3Dtop align=3Dleft colSpan=3D3><STRONG>60: In the last =
month have you=20
      used the Internet in COMMUNICATING about your long term condition =
with=20
      others? (e.g.on a discussion forum, by email, by Skype with other =
patients=20
      or professionals)</STRONG> </TD></TR>
  <TR bgColor=3D#dddddd>
    <TD vAlign=3Dtop width=3D"15%"></TD>
    <TD style=3D"PADDING-LEFT: 20px"><U>Please choose *only one* of the=20
      following:</U><BR><INPUT readOnly type=3Dcheckbox value=3DY=20
      name=3D36291X57X615>Yes<BR><INPUT readOnly type=3Dcheckbox =
value=3DN=20
      name=3D36291X57X615>No<BR></TD></TR>
  <TR>
    <TD colSpan=3D3 height=3D3>
      <HR noShade SIZE=3D1>
    </TD></TR>
  <TR bgColor=3D#dddddd>
    <TD colSpan=3D3>[Only answer this question if you answered 'Yes' to =
question=20
      '60 ']</TD></TR>
  <TR bgColor=3D#dddddd>
    <TD vAlign=3Dtop align=3Dleft colSpan=3D3><STRONG>61: Did you find =
the=20
      information....?</STRONG> </TD></TR>
  <TR bgColor=3D#dddddd>
    <TD vAlign=3Dtop width=3D"15%"></TD>
    <TD style=3D"PADDING-LEFT: 20px"><U>Please choose *only one* of the=20
      following:</U><BR><INPUT readOnly type=3Dcheckbox value=3D1=20
      name=3D36291X57X617>Very useful<BR><INPUT readOnly type=3Dcheckbox =
value=3D2=20
      name=3D36291X57X617>Moderately useful<BR><INPUT readOnly =
type=3Dcheckbox=20
      value=3D3 name=3D36291X57X617>Of no use<BR><U>Make a comment on =
your choice=20
      here:</U><BR><TEXTAREA class=3Dboxstyle name=3D36291X57X617comment =
rows=3D8 readOnly cols=3D50></TEXTAREA>=20
    </TD></TR>
  <TR>
    <TD colSpan=3D3 height=3D3>
      <HR noShade SIZE=3D1>
    </TD></TR>
  <TR bgColor=3D#dddddd>
    <TD colSpan=3D3>[Only answer this question if you answered 'Yes' to =
question=20
      '60 ']</TD></TR>
  <TR bgColor=3D#dddddd>
    <TD vAlign=3Dtop align=3Dleft colSpan=3D3><STRONG>62: Did the =
information tell=20
      you anything new?</STRONG> </TD></TR>
  <TR bgColor=3D#dddddd>
    <TD vAlign=3Dtop width=3D"15%"></TD>
    <TD style=3D"PADDING-LEFT: 20px"><U>Please choose *only one* of the=20
      following:</U><BR><INPUT readOnly type=3Dcheckbox value=3D1=20
      name=3D36291X57X618>Definitely yes<BR><INPUT readOnly =
type=3Dcheckbox value=3D2=20
      name=3D36291X57X618>Most of the time<BR><INPUT readOnly =
type=3Dcheckbox=20
      value=3D3 name=3D36291X57X618>Some of the time<BR><INPUT readOnly=20
      type=3Dcheckbox value=3D4 name=3D36291X57X618>Definitely =
no<BR><U>Make a comment=20
      on your choice here:</U><BR><TEXTAREA class=3Dboxstyle =
name=3D36291X57X618comment rows=3D8 readOnly cols=3D50></TEXTAREA>=20
    </TD></TR>
  <TR>
    <TD colSpan=3D3 height=3D3>
      <HR noShade SIZE=3D1>
    </TD></TR>
  <TR bgColor=3D#dddddd>
    <TD colSpan=3D3>[Only answer this question if you answered 'Yes' to =
question=20
      '60 ']</TD></TR>
  <TR bgColor=3D#dddddd>
    <TD vAlign=3Dtop align=3Dleft colSpan=3D3><STRONG>63: Was the =
information=20
      relevant?</STRONG> </TD></TR>
  <TR bgColor=3D#dddddd>
    <TD vAlign=3Dtop width=3D"15%"></TD>
    <TD style=3D"PADDING-LEFT: 20px"><U>Please choose *only one* of the=20
      following:</U><BR><INPUT readOnly type=3Dcheckbox value=3D1=20
      name=3D36291X57X619>Definitely yes<BR><INPUT readOnly =
type=3Dcheckbox value=3D2=20
      name=3D36291X57X619>Most of the time<BR><INPUT readOnly =
type=3Dcheckbox=20
      value=3D3 name=3D36291X57X619>Some of the time<BR><INPUT readOnly=20
      type=3Dcheckbox value=3D4 name=3D36291X57X619>Definitely =
no<BR><U>Make a comment=20
      on your choice here:</U><BR><TEXTAREA class=3Dboxstyle =
name=3D36291X57X619comment rows=3D8 readOnly cols=3D50></TEXTAREA>=20
    </TD></TR>
  <TR>
    <TD colSpan=3D3 height=3D3>
      <HR noShade SIZE=3D1>
    </TD></TR>
  <TR bgColor=3D#dddddd>
    <TD colSpan=3D3>[Only answer this question if you answered 'Yes' to =
question=20
      '60 ']</TD></TR>
  <TR bgColor=3D#dddddd>
    <TD vAlign=3Dtop align=3Dleft colSpan=3D3><STRONG>64: Were you able =
to find=20
      information easily?</STRONG> </TD></TR>
  <TR bgColor=3D#dddddd>
    <TD vAlign=3Dtop width=3D"15%"></TD>
    <TD style=3D"PADDING-LEFT: 20px"><U>Please choose *only one* of the=20
      following:</U><BR><INPUT readOnly type=3Dcheckbox value=3D1=20
      name=3D36291X57X620>Definitely yes<BR><INPUT readOnly =
type=3Dcheckbox value=3D2=20
      name=3D36291X57X620>Most of the time<BR><INPUT readOnly =
type=3Dcheckbox=20
      value=3D3 name=3D36291X57X620>Some of the time<BR><INPUT readOnly=20
      type=3Dcheckbox value=3D4 name=3D36291X57X620>Definitely =
no<BR><U>Make a comment=20
      on your choice here:</U><BR><TEXTAREA class=3Dboxstyle =
name=3D36291X57X620comment rows=3D8 readOnly cols=3D50></TEXTAREA>=20
    </TD></TR>
  <TR>
    <TD colSpan=3D3 height=3D3>
      <HR noShade SIZE=3D1>
    </TD></TR>
  <TR bgColor=3D#dddddd>
    <TD colSpan=3D3>[Only answer this question if you answered 'Yes' to =
question=20
      '60 ']</TD></TR>
  <TR bgColor=3D#dddddd>
    <TD vAlign=3Dtop align=3Dleft colSpan=3D3><STRONG>65: Did you feel =
overwhelmed=20
      with information?</STRONG> </TD></TR>
  <TR bgColor=3D#dddddd>
    <TD vAlign=3Dtop width=3D"15%"></TD>
    <TD style=3D"PADDING-LEFT: 20px"><U>Please choose *only one* of the=20
      following:</U><BR><INPUT readOnly type=3Dcheckbox value=3D1=20
      name=3D36291X57X621>Definitely yes<BR><INPUT readOnly =
type=3Dcheckbox value=3D2=20
      name=3D36291X57X621>Most of the time<BR><INPUT readOnly =
type=3Dcheckbox=20
      value=3D3 name=3D36291X57X621>Some of the time<BR><INPUT readOnly=20
      type=3Dcheckbox value=3D4 name=3D36291X57X621>Definitely =
no<BR><U>Make a comment=20
      on your choice here:</U><BR><TEXTAREA class=3Dboxstyle =
name=3D36291X57X621comment rows=3D8 readOnly cols=3D50></TEXTAREA>=20
    </TD></TR>
  <TR>
    <TD colSpan=3D3 height=3D3>
      <HR noShade SIZE=3D1>
    </TD></TR>
  <TR bgColor=3D#dddddd>
    <TD colSpan=3D3>[Only answer this question if you answered 'Yes' to =
question=20
      '60 ']</TD></TR>
  <TR bgColor=3D#dddddd>
    <TD vAlign=3Dtop align=3Dleft colSpan=3D3><STRONG>66: Did you find =
the=20
      information too technical?</STRONG> </TD></TR>
  <TR bgColor=3D#dddddd>
    <TD vAlign=3Dtop width=3D"15%"></TD>
    <TD style=3D"PADDING-LEFT: 20px"><U>Please choose *only one* of the=20
      following:</U><BR><INPUT readOnly type=3Dcheckbox value=3D1=20
      name=3D36291X57X622>Definitely yes<BR><INPUT readOnly =
type=3Dcheckbox value=3D2=20
      name=3D36291X57X622>Most of the time<BR><INPUT readOnly =
type=3Dcheckbox=20
      value=3D3 name=3D36291X57X622>Some of the time<BR><INPUT readOnly=20
      type=3Dcheckbox value=3D4 name=3D36291X57X622>Definitely =
no<BR><U>Make a comment=20
      on your choice here:</U><BR><TEXTAREA class=3Dboxstyle =
name=3D36291X57X622comment rows=3D8 readOnly cols=3D50></TEXTAREA>=20
    </TD></TR>
  <TR>
    <TD colSpan=3D3 height=3D3>
      <HR noShade SIZE=3D1>
    </TD></TR>
  <TR bgColor=3D#dddddd>
    <TD colSpan=3D3>[Only answer this question if you answered 'Yes' to =
question=20
      '60 ']</TD></TR>
  <TR bgColor=3D#dddddd>
    <TD vAlign=3Dtop align=3Dleft colSpan=3D3><STRONG>67: Did you find =
the=20
      information too limited?</STRONG> </TD></TR>
  <TR bgColor=3D#dddddd>
    <TD vAlign=3Dtop width=3D"15%"></TD>
    <TD style=3D"PADDING-LEFT: 20px"><U>Please choose *only one* of the=20
      following:</U><BR><INPUT readOnly type=3Dcheckbox value=3D1=20
      name=3D36291X57X623>Definitely yes<BR><INPUT readOnly =
type=3Dcheckbox value=3D2=20
      name=3D36291X57X623>Most of the time<BR><INPUT readOnly =
type=3Dcheckbox=20
      value=3D3 name=3D36291X57X623>Some of the time<BR><INPUT readOnly=20
      type=3Dcheckbox value=3D4 name=3D36291X57X623>Definitely =
no<BR><U>Make a comment=20
      on your choice here:</U><BR><TEXTAREA class=3Dboxstyle =
name=3D36291X57X623comment rows=3D8 readOnly cols=3D50></TEXTAREA>=20
    </TD></TR>
  <TR>
    <TD colSpan=3D3 height=3D3>
      <HR noShade SIZE=3D1>
    </TD></TR>
  <TR bgColor=3D#dddddd>
    <TD colSpan=3D3>[Only answer this question if you answered 'Yes' to =
question=20
      '60 ']</TD></TR>
  <TR bgColor=3D#dddddd>
    <TD vAlign=3Dtop align=3Dleft colSpan=3D3><STRONG>68: Did the =
information change=20
      your ideas about something?</STRONG> </TD></TR>
  <TR bgColor=3D#dddddd>
    <TD vAlign=3Dtop width=3D"15%"></TD>
    <TD style=3D"PADDING-LEFT: 20px"><U>Please choose *only one* of the=20
      following:</U><BR><INPUT readOnly type=3Dcheckbox value=3D1=20
      name=3D36291X57X624>Definitely yes<BR><INPUT readOnly =
type=3Dcheckbox value=3D2=20
      name=3D36291X57X624>Most of the time<BR><INPUT readOnly =
type=3Dcheckbox=20
      value=3D3 name=3D36291X57X624>Some of the time<BR><INPUT readOnly=20
      type=3Dcheckbox value=3D4 name=3D36291X57X624>Definitely =
no<BR><U>Make a comment=20
      on your choice here:</U><BR><TEXTAREA class=3Dboxstyle =
name=3D36291X57X624comment rows=3D8 readOnly cols=3D50></TEXTAREA>=20
    </TD></TR>
  <TR>
    <TD colSpan=3D3 height=3D3>
      <HR noShade SIZE=3D1>
    </TD></TR>
  <TR bgColor=3D#dddddd>
    <TD colSpan=3D3>[Only answer this question if you answered 'Yes' to =
question=20
      '60 ']</TD></TR>
  <TR bgColor=3D#dddddd>
    <TD vAlign=3Dtop align=3Dleft colSpan=3D3><STRONG>69: Have you =
shared the=20
      information you found on the Internet with someone else?</STRONG> =
</TD></TR>
  <TR bgColor=3D#dddddd>
    <TD vAlign=3Dtop width=3D"15%"></TD>
    <TD style=3D"PADDING-LEFT: 20px"><U>Please choose *only one* of the=20
      following:</U><BR><INPUT readOnly type=3Dcheckbox value=3DY=20
      name=3D36291X57X625>Yes<BR><INPUT readOnly type=3Dcheckbox =
value=3DN=20
      name=3D36291X57X625>No<BR></TD></TR>
  <TR>
    <TD colSpan=3D3 height=3D3>
      <HR noShade SIZE=3D1>
    </TD></TR>
  <TR>
    <TD=20
    style=3D"BORDER-LEFT-COLOR: #111111; BORDER-BOTTOM-COLOR: #111111; =
BORDER-TOP-STYLE: double; BORDER-TOP-COLOR: #111111; BORDER-RIGHT-STYLE: =
double; BORDER-LEFT-STYLE: double; BORDER-RIGHT-COLOR: #111111; =
BORDER-BOTTOM-STYLE: double"=20
    align=3Dmiddle bgColor=3D#eeeeee colSpan=3D3><FONT face=3Dverdana=20
      size=3D3><STRONG>Confidence in dealing with your long term=20
      condition</STRONG></FONT> <BR><FONT face=3Dverdana size=3D2>
      <DIV style=3D"LINE-HEIGHT: normal"><SPAN style=3D"COLOR: black">We =
would like=20
      to know <I>how confident</I> you are in doing certain activities. =
For each=20
      of the next six questions, please&nbsp;choose the number that =
corresponds=20
      to your confidence that you can do the tasks regularly at the =
present time=20
      (going from 1 not at all confident to 10 totally=20
      confident).</SPAN></DIV></FONT></TD></TR>
  <TR bgColor=3D#eeeeee>
    <TD vAlign=3Dtop align=3Dleft colSpan=3D3><STRONG>80:=20
      <DIV style=3D"LINE-HEIGHT: normal"><B><SPAN style=3D"COLOR: =
black">How=20
      confident are you that you can keep the fatigue caused by your =
long term=20
      condition from interfering with the things you want to=20
      do?</SPAN></B></DIV></STRONG></TD></TR>
  <TR bgColor=3D#eeeeee>
    <TD vAlign=3Dtop width=3D"15%"></TD>
    <TD style=3D"PADDING-LEFT: 20px"><U>Please choose *only one* of the=20
      following:</U><BR><INPUT readOnly type=3Dcheckbox value=3D1=20
      name=3D36291X58X626>1. Not all confident<BR><INPUT readOnly =
type=3Dcheckbox=20
      value=3D2 name=3D36291X58X626>2.<BR><INPUT readOnly =
type=3Dcheckbox value=3D3=20
      name=3D36291X58X626>3.<BR><INPUT readOnly type=3Dcheckbox =
value=3D4=20
      name=3D36291X58X626>4.<BR><INPUT readOnly type=3Dcheckbox =
value=3D5=20
      name=3D36291X58X626>5.<BR><INPUT readOnly type=3Dcheckbox =
value=3D6=20
      name=3D36291X58X626>6.<BR><INPUT readOnly type=3Dcheckbox =
value=3D7=20
      name=3D36291X58X626>7.<BR><INPUT readOnly type=3Dcheckbox =
value=3D8=20
      name=3D36291X58X626>8.<BR><INPUT readOnly type=3Dcheckbox =
value=3D9=20
      name=3D36291X58X626>9.<BR><INPUT readOnly type=3Dcheckbox =
value=3D10=20
      name=3D36291X58X626>10. Totally confident<BR><U>Make a comment on =
your=20
      choice here:</U><BR><TEXTAREA class=3Dboxstyle =
name=3D36291X58X626comment rows=3D8 readOnly cols=3D50></TEXTAREA>=20
    </TD></TR>
  <TR>
    <TD colSpan=3D3 height=3D3>
      <HR noShade SIZE=3D1>
    </TD></TR>
  <TR bgColor=3D#eeeeee>
    <TD vAlign=3Dtop align=3Dleft colSpan=3D3><STRONG>81:=20
      <DIV style=3D"LINE-HEIGHT: normal"><B><SPAN style=3D"COLOR: =
black">How=20
      confident are you that you can keep the physical discomfort or =
pain of=20
      your long term condition from interfering with the things you want =
to do?=20
      </SPAN></B></DIV></STRONG></TD></TR>
  <TR bgColor=3D#eeeeee>
    <TD vAlign=3Dtop width=3D"15%"></TD>
    <TD style=3D"PADDING-LEFT: 20px"><U>Please choose *only one* of the=20
      following:</U><BR><INPUT readOnly type=3Dcheckbox value=3D1=20
      name=3D36291X58X627>1. Not at all confident<BR><INPUT readOnly =
type=3Dcheckbox=20
      value=3D2 name=3D36291X58X627>2.<BR><INPUT readOnly =
type=3Dcheckbox value=3D3=20
      name=3D36291X58X627>3.<BR><INPUT readOnly type=3Dcheckbox =
value=3D4=20
      name=3D36291X58X627>4.<BR><INPUT readOnly type=3Dcheckbox =
value=3D5=20
      name=3D36291X58X627>5.<BR><INPUT readOnly type=3Dcheckbox =
value=3D6=20
      name=3D36291X58X627>6.<BR><INPUT readOnly type=3Dcheckbox =
value=3D7=20
      name=3D36291X58X627>7.<BR><INPUT readOnly type=3Dcheckbox =
value=3D8=20
      name=3D36291X58X627>8.<BR><INPUT readOnly type=3Dcheckbox =
value=3D9=20
      name=3D36291X58X627>9.<BR><INPUT readOnly type=3Dcheckbox =
value=3D10=20
      name=3D36291X58X627>10. Totally confident<BR><U>Make a comment on =
your=20
      choice here:</U><BR><TEXTAREA class=3Dboxstyle =
name=3D36291X58X627comment rows=3D8 readOnly cols=3D50></TEXTAREA>=20
    </TD></TR>
  <TR>
    <TD colSpan=3D3 height=3D3>
      <HR noShade SIZE=3D1>
    </TD></TR>
  <TR bgColor=3D#eeeeee>
    <TD vAlign=3Dtop align=3Dleft colSpan=3D3><STRONG>82:=20
      <DIV style=3D"LINE-HEIGHT: normal"><B><SPAN style=3D"COLOR: =
black">How=20
      confident are you that you can keep the emotional distress caused =
by your=20
      long term condition from interfering with the things you want to =
do?=20
      </SPAN></B></DIV></STRONG></TD></TR>
  <TR bgColor=3D#eeeeee>
    <TD vAlign=3Dtop width=3D"15%"></TD>
    <TD style=3D"PADDING-LEFT: 20px"><U>Please choose *only one* of the=20
      following:</U><BR><INPUT readOnly type=3Dcheckbox value=3D1=20
      name=3D36291X58X628>1. Not at all confident<BR><INPUT readOnly =
type=3Dcheckbox=20
      value=3D2 name=3D36291X58X628>2.<BR><INPUT readOnly =
type=3Dcheckbox value=3D3=20
      name=3D36291X58X628>3.<BR><INPUT readOnly type=3Dcheckbox =
value=3D4=20
      name=3D36291X58X628>4.<BR><INPUT readOnly type=3Dcheckbox =
value=3D5=20
      name=3D36291X58X628>5.<BR><INPUT readOnly type=3Dcheckbox =
value=3D6=20
      name=3D36291X58X628>6.<BR><INPUT readOnly type=3Dcheckbox =
value=3D7=20
      name=3D36291X58X628>7.<BR><INPUT readOnly type=3Dcheckbox =
value=3D8=20
      name=3D36291X58X628>8.<BR><INPUT readOnly type=3Dcheckbox =
value=3D9=20
      name=3D36291X58X628>9.<BR><INPUT readOnly type=3Dcheckbox =
value=3D10=20
      name=3D36291X58X628>10. Totally confident<BR><U>Make a comment on =
your=20
      choice here:</U><BR><TEXTAREA class=3Dboxstyle =
name=3D36291X58X628comment rows=3D8 readOnly cols=3D50></TEXTAREA>=20
    </TD></TR>
  <TR>
    <TD colSpan=3D3 height=3D3>
      <HR noShade SIZE=3D1>
    </TD></TR>
  <TR bgColor=3D#eeeeee>
    <TD vAlign=3Dtop align=3Dleft colSpan=3D3><STRONG>83:=20
      <DIV style=3D"LINE-HEIGHT: normal"><B><SPAN style=3D"COLOR: =
black">
      <DIV style=3D"LINE-HEIGHT: normal"><B><SPAN style=3D"COLOR: =
black">How=20
      confident are you that you can keep any other symptoms or health =
problems=20
      you have from interfering with the things you want to do?=20
      </SPAN></B></DIV></SPAN></B></DIV></STRONG></TD></TR>
  <TR bgColor=3D#eeeeee>
    <TD vAlign=3Dtop width=3D"15%"></TD>
    <TD style=3D"PADDING-LEFT: 20px"><U>Please choose *only one* of the=20
      following:</U><BR><INPUT readOnly type=3Dcheckbox value=3D1=20
      name=3D36291X58X629>1. Not at all confident<BR><INPUT readOnly =
type=3Dcheckbox=20
      value=3D2 name=3D36291X58X629>2.<BR><INPUT readOnly =
type=3Dcheckbox value=3D3=20
      name=3D36291X58X629>3.<BR><INPUT readOnly type=3Dcheckbox =
value=3D4=20
      name=3D36291X58X629>4.<BR><INPUT readOnly type=3Dcheckbox =
value=3D5=20
      name=3D36291X58X629>5.<BR><INPUT readOnly type=3Dcheckbox =
value=3D6=20
      name=3D36291X58X629>6.<BR><INPUT readOnly type=3Dcheckbox =
value=3D7=20
      name=3D36291X58X629>7.<BR><INPUT readOnly type=3Dcheckbox =
value=3D8=20
      name=3D36291X58X629>8.<BR><INPUT readOnly type=3Dcheckbox =
value=3D9=20
      name=3D36291X58X629>9.<BR><INPUT readOnly type=3Dcheckbox =
value=3D10=20
      name=3D36291X58X629>10. Totally confident<BR><U>Make a comment on =
your=20
      choice here:</U><BR><TEXTAREA class=3Dboxstyle =
name=3D36291X58X629comment rows=3D8 readOnly cols=3D50></TEXTAREA>=20
    </TD></TR>
  <TR>
    <TD colSpan=3D3 height=3D3>
      <HR noShade SIZE=3D1>
    </TD></TR>
  <TR bgColor=3D#eeeeee>
    <TD vAlign=3Dtop align=3Dleft colSpan=3D3><STRONG>84:=20
      <DIV style=3D"LINE-HEIGHT: normal"><B><SPAN style=3D"COLOR: =
black">
      <DIV style=3D"LINE-HEIGHT: normal"><B><SPAN style=3D"COLOR: =
black">How=20
      confident are you that you can do the different tasks and =
activities=20
      needed to manage your health condition so as to reduce your need =
to see a=20
      doctor? </SPAN></B></DIV></SPAN></B></DIV></STRONG></TD></TR>
  <TR bgColor=3D#eeeeee>
    <TD vAlign=3Dtop width=3D"15%"></TD>
    <TD style=3D"PADDING-LEFT: 20px"><U>Please choose *only one* of the=20
      following:</U><BR><INPUT readOnly type=3Dcheckbox value=3D1=20
      name=3D36291X58X630>1. Not at all confident<BR><INPUT readOnly =
type=3Dcheckbox=20
      value=3D2 name=3D36291X58X630>2.<BR><INPUT readOnly =
type=3Dcheckbox value=3D3=20
      name=3D36291X58X630>3.<BR><INPUT readOnly type=3Dcheckbox =
value=3D4=20
      name=3D36291X58X630>4.<BR><INPUT readOnly type=3Dcheckbox =
value=3D5=20
      name=3D36291X58X630>5.<BR><INPUT readOnly type=3Dcheckbox =
value=3D6=20
      name=3D36291X58X630>6.<BR><INPUT readOnly type=3Dcheckbox =
value=3D7=20
      name=3D36291X58X630>7.<BR><INPUT readOnly type=3Dcheckbox =
value=3D8=20
      name=3D36291X58X630>8.<BR><INPUT readOnly type=3Dcheckbox =
value=3D9=20
      name=3D36291X58X630>9.<BR><INPUT readOnly type=3Dcheckbox =
value=3D10=20
      name=3D36291X58X630>10. Totally confident<BR><U>Make a comment on =
your=20
      choice here:</U><BR><TEXTAREA class=3Dboxstyle =
name=3D36291X58X630comment rows=3D8 readOnly cols=3D50></TEXTAREA>=20
    </TD></TR>
  <TR>
    <TD colSpan=3D3 height=3D3>
      <HR noShade SIZE=3D1>
    </TD></TR>
  <TR bgColor=3D#eeeeee>
    <TD vAlign=3Dtop align=3Dleft colSpan=3D3><STRONG>85:=20
      <DIV style=3D"LINE-HEIGHT: normal"><B><SPAN style=3D"COLOR: =
black">
      <DIV style=3D"LINE-HEIGHT: normal"><B><SPAN style=3D"COLOR: =
black">How=20
      confident are you that you can do things other than just taking =
medication=20
      to reduce how much your long term condition affects your everyday =
life?=20
      </SPAN></B></DIV></SPAN></B></DIV></STRONG></TD></TR>
  <TR bgColor=3D#eeeeee>
    <TD vAlign=3Dtop width=3D"15%"></TD>
    <TD style=3D"PADDING-LEFT: 20px"><U>Please choose *only one* of the=20
      following:</U><BR><INPUT readOnly type=3Dcheckbox value=3D1=20
      name=3D36291X58X631>1. Not at all confident<BR><INPUT readOnly =
type=3Dcheckbox=20
      value=3D2 name=3D36291X58X631>2.<BR><INPUT readOnly =
type=3Dcheckbox value=3D3=20
      name=3D36291X58X631>3.<BR><INPUT readOnly type=3Dcheckbox =
value=3D4=20
      name=3D36291X58X631>4.<BR><INPUT readOnly type=3Dcheckbox =
value=3D5=20
      name=3D36291X58X631>5.<BR><INPUT readOnly type=3Dcheckbox =
value=3D6=20
      name=3D36291X58X631>6.<BR><INPUT readOnly type=3Dcheckbox =
value=3D7=20
      name=3D36291X58X631>7.<BR><INPUT readOnly type=3Dcheckbox =
value=3D8=20
      name=3D36291X58X631>8.<BR><INPUT readOnly type=3Dcheckbox =
value=3D9=20
      name=3D36291X58X631>9.<BR><INPUT readOnly type=3Dcheckbox =
value=3D10=20
      name=3D36291X58X631>10. Totally confident<BR><U>Make a comment on =
your=20
      choice here:</U><BR><TEXTAREA class=3Dboxstyle =
name=3D36291X58X631comment rows=3D8 readOnly cols=3D50></TEXTAREA>=20
    </TD></TR>
  <TR>
    <TD colSpan=3D3 height=3D3>
      <HR noShade SIZE=3D1>
    </TD></TR>
  <TR>
    <TD=20
    style=3D"BORDER-LEFT-COLOR: #111111; BORDER-BOTTOM-COLOR: #111111; =
BORDER-TOP-STYLE: double; BORDER-TOP-COLOR: #111111; BORDER-RIGHT-STYLE: =
double; BORDER-LEFT-STYLE: double; BORDER-RIGHT-COLOR: #111111; =
BORDER-BOTTOM-STYLE: double"=20
    align=3Dmiddle bgColor=3D#eeeeee colSpan=3D3><FONT face=3Dverdana=20
      size=3D3><STRONG>Internet and confidence</STRONG></FONT> <BR><FONT =

      face=3Dverdana size=3D2>Just one question here...</FONT> =
</TD></TR>
  <TR bgColor=3D#dddddd>
    <TD vAlign=3Dtop align=3Dleft colSpan=3D3><STRONG>91: <SPAN=20
      style=3D"FONT-SIZE: 11pt; COLOR: black; LINE-HEIGHT: 115%; =
FONT-FAMILY: "=20
      AR-SA? mso-bidi-language: EN-GB; mso-ansi-language: Roman?; New =
?Times=20
      mso-fareast-font-family: mso-fareast-language: =
Arial?,?sans-serif?;>Does=20
      your use of the Internet affect your confidence in dealing with =
your long=20
      term condition? </SPAN></STRONG></TD></TR>
  <TR bgColor=3D#dddddd>
    <TD vAlign=3Dtop width=3D"15%"></TD>
    <TD style=3D"PADDING-LEFT: 20px"><U>Please choose *only one* of the=20
      following:</U><BR><INPUT readOnly type=3Dcheckbox value=3D1=20
      name=3D36291X59X632>It makes me a lot less confident<BR><INPUT =
readOnly=20
      type=3Dcheckbox value=3D2 name=3D36291X59X632>It makes me a bit =
less=20
      confident<BR><INPUT readOnly type=3Dcheckbox value=3D3 =
name=3D36291X59X632>It=20
      makes no difference<BR><INPUT readOnly type=3Dcheckbox value=3D4=20
      name=3D36291X59X632>It makes me a bit more confident<BR><INPUT =
readOnly=20
      type=3Dcheckbox value=3D5 name=3D36291X59X632>It makes me a lot =
more=20
      confident<BR><U>Make a comment on your choice =
here:</U><BR><TEXTAREA class=3Dboxstyle name=3D36291X59X632comment =
rows=3D8 readOnly cols=3D50></TEXTAREA>=20
    </TD></TR>
  <TR>
    <TD colSpan=3D3 height=3D3>
      <HR noShade SIZE=3D1>
    </TD></TR>
  <TR>
    <TD=20
    style=3D"BORDER-LEFT-COLOR: #111111; BORDER-BOTTOM-COLOR: #111111; =
BORDER-TOP-STYLE: double; BORDER-TOP-COLOR: #111111; BORDER-RIGHT-STYLE: =
double; BORDER-LEFT-STYLE: double; BORDER-RIGHT-COLOR: #111111; =
BORDER-BOTTOM-STYLE: double"=20
    align=3Dmiddle bgColor=3D#eeeeee colSpan=3D3><FONT face=3Dverdana=20
      size=3D3><STRONG>SF36 Health survey</STRONG></FONT> <BR><FONT =
face=3Dverdana=20
      size=3D2>
      <DIV style=3D"LINE-HEIGHT: normal"><SPAN style=3D"COLOR: =
black">The last part=20
      of this questionnaire consists of</SPAN><SPAN style=3D"COLOR: =
black"> 36=20
      short questions&nbsp;designed to measure your overall health. It =
takes=20
      about 5 minutes and then you are finished. This information will=20
      help&nbsp;keep track of how you feel and how well you are able to =
do your=20
      usual activities. Please answer every question. Some questions may =
look=20
      like others, but each one is different. Please take the time to =
read and=20
      answer each question carefully, and click on the answer that best=20
      fits.&nbsp;</SPAN></DIV></FONT></TD></TR>
  <TR bgColor=3D#eeeeee>
    <TD vAlign=3Dtop align=3Dleft colSpan=3D3><STRONG>101: In general =
would you say=20
      your health is..</STRONG> </TD></TR>
  <TR bgColor=3D#eeeeee>
    <TD vAlign=3Dtop width=3D"15%"></TD>
    <TD style=3D"PADDING-LEFT: 20px"><U>Please choose *only one* of the=20
      following:</U><BR><INPUT readOnly type=3Dcheckbox value=3D1=20
      name=3D36291X60X633>Excellent<BR><INPUT readOnly type=3Dcheckbox =
value=3D2=20
      name=3D36291X60X633>Very good<BR><INPUT readOnly type=3Dcheckbox =
value=3D3=20
      name=3D36291X60X633>Good<BR><INPUT readOnly type=3Dcheckbox =
value=3D4=20
      name=3D36291X60X633>Fair<BR><INPUT readOnly type=3Dcheckbox =
value=3D5=20
      name=3D36291X60X633>Poor<BR></TD></TR>
  <TR>
    <TD colSpan=3D3 height=3D3>
      <HR noShade SIZE=3D1>
    </TD></TR>
  <TR bgColor=3D#eeeeee>
    <TD vAlign=3Dtop align=3Dleft colSpan=3D3><STRONG>102: Compared to =
one year ago,=20
      how would you rate your health in general now?</STRONG> </TD></TR>
  <TR bgColor=3D#eeeeee>
    <TD vAlign=3Dtop width=3D"15%"></TD>
    <TD style=3D"PADDING-LEFT: 20px"><U>Please choose *only one* of the=20
      following:</U><BR><INPUT readOnly type=3Dcheckbox value=3D1=20
      name=3D36291X60X634>Much better now than one year ago<BR><INPUT =
readOnly=20
      type=3Dcheckbox value=3D2 name=3D36291X60X634>Somewhat better now =
than one year=20
      ago<BR><INPUT readOnly type=3Dcheckbox value=3D3 =
name=3D36291X60X634>About the=20
      same as one year ago<BR><INPUT readOnly type=3Dcheckbox value=3D4=20
      name=3D36291X60X634>Somewhat worse now than one year ago<BR><INPUT =
readOnly=20
      type=3Dcheckbox value=3D5 name=3D36291X60X634>Much worse now than =
one year=20
      ago<BR></TD></TR>
  <TR>
    <TD colSpan=3D3 height=3D3>
      <HR noShade SIZE=3D1>
    </TD></TR>
  <TR bgColor=3D#eeeeee>
    <TD vAlign=3Dtop align=3Dleft colSpan=3D3><STRONG>103: Does your =
health now=20
      limit you in vigorous activities such as running, lifting heavy =
objects,=20
      participating in strenuous sports?</STRONG> </TD></TR>
  <TR bgColor=3D#eeeeee>
    <TD vAlign=3Dtop width=3D"15%"></TD>
    <TD style=3D"PADDING-LEFT: 20px"><U>Please choose *only one* of the=20
      following:</U><BR><INPUT readOnly type=3Dcheckbox value=3D1=20
      name=3D36291X60X635>Yes , limited a lot<BR><INPUT readOnly =
type=3Dcheckbox=20
      value=3D2 name=3D36291X60X635>Yes, limited a little<BR><INPUT =
readOnly=20
      type=3Dcheckbox value=3D3 name=3D36291X60X635>No, not limited at =
all<BR></TD></TR>
  <TR>
    <TD colSpan=3D3 height=3D3>
      <HR noShade SIZE=3D1>
    </TD></TR>
  <TR bgColor=3D#eeeeee>
    <TD vAlign=3Dtop align=3Dleft colSpan=3D3><STRONG>104: Does your =
health now=20
      limit you in moderate activities such as moving a table, pushing a =
vacuum=20
      cleaner, bowling, or playing golf?</STRONG> </TD></TR>
  <TR bgColor=3D#eeeeee>
    <TD vAlign=3Dtop width=3D"15%"></TD>
    <TD style=3D"PADDING-LEFT: 20px"><U>Please choose *only one* of the=20
      following:</U><BR><INPUT readOnly type=3Dcheckbox value=3D1=20
      name=3D36291X60X636>Yes, limited a lot<BR><INPUT readOnly =
type=3Dcheckbox=20
      value=3D2 name=3D36291X60X636>Yes, limited a little<BR><INPUT =
readOnly=20
      type=3Dcheckbox value=3D3 name=3D36291X60X636>No, not limited at =
all<BR></TD></TR>
  <TR>
    <TD colSpan=3D3 height=3D3>
      <HR noShade SIZE=3D1>
    </TD></TR>
  <TR bgColor=3D#eeeeee>
    <TD vAlign=3Dtop align=3Dleft colSpan=3D3><STRONG>105: Does your =
health now=20
      limit you in lifting or carrying everyday things (groceries, =
hoover,=20
      things around the house)?</STRONG> </TD></TR>
  <TR bgColor=3D#eeeeee>
    <TD vAlign=3Dtop width=3D"15%"></TD>
    <TD style=3D"PADDING-LEFT: 20px"><U>Please choose *only one* of the=20
      following:</U><BR><INPUT readOnly type=3Dcheckbox value=3D1=20
      name=3D36291X60X637>Yes, limited a lot<BR><INPUT readOnly =
type=3Dcheckbox=20
      value=3D2 name=3D36291X60X637>Yes, limited a little<BR><INPUT =
readOnly=20
      type=3Dcheckbox value=3D3 name=3D36291X60X637>No, not limited at =
all<BR></TD></TR>
  <TR>
    <TD colSpan=3D3 height=3D3>
      <HR noShade SIZE=3D1>
    </TD></TR>
  <TR bgColor=3D#eeeeee>
    <TD vAlign=3Dtop align=3Dleft colSpan=3D3><STRONG>106: Does your =
health now=20
      limit you in climbing several flights of stairs</STRONG> =
</TD></TR>
  <TR bgColor=3D#eeeeee>
    <TD vAlign=3Dtop width=3D"15%"></TD>
    <TD style=3D"PADDING-LEFT: 20px"><U>Please choose *only one* of the=20
      following:</U><BR><INPUT readOnly type=3Dcheckbox value=3D1=20
      name=3D36291X60X638>Yes, limited a lot<BR><INPUT readOnly =
type=3Dcheckbox=20
      value=3D2 name=3D36291X60X638>Yes, limited a little<BR><INPUT =
readOnly=20
      type=3Dcheckbox value=3D3 name=3D36291X60X638>No, not limited at =
all<BR></TD></TR>
  <TR>
    <TD colSpan=3D3 height=3D3>
      <HR noShade SIZE=3D1>
    </TD></TR>
  <TR bgColor=3D#eeeeee>
    <TD vAlign=3Dtop align=3Dleft colSpan=3D3><STRONG>107: Does you =
health now limit=20
      you in climbing one flight of stairs?</STRONG> </TD></TR>
  <TR bgColor=3D#eeeeee>
    <TD vAlign=3Dtop width=3D"15%"></TD>
    <TD style=3D"PADDING-LEFT: 20px"><U>Please choose *only one* of the=20
      following:</U><BR><INPUT readOnly type=3Dcheckbox value=3D1=20
      name=3D36291X60X639>Yes, limited a lot<BR><INPUT readOnly =
type=3Dcheckbox=20
      value=3D2 name=3D36291X60X639>Yes, limited a little<BR><INPUT =
readOnly=20
      type=3Dcheckbox value=3D3 name=3D36291X60X639>No, not limited at =
all<BR></TD></TR>
  <TR>
    <TD colSpan=3D3 height=3D3>
      <HR noShade SIZE=3D1>
    </TD></TR>
  <TR bgColor=3D#eeeeee>
    <TD vAlign=3Dtop align=3Dleft colSpan=3D3><STRONG>108: Does your =
health now=20
      limit you in bending, kneeling, or stooping?</STRONG> </TD></TR>
  <TR bgColor=3D#eeeeee>
    <TD vAlign=3Dtop width=3D"15%"></TD>
    <TD style=3D"PADDING-LEFT: 20px"><U>Please choose *only one* of the=20
      following:</U><BR><INPUT readOnly type=3Dcheckbox value=3D1=20
      name=3D36291X60X640>Yes, limited a lot<BR><INPUT readOnly =
type=3Dcheckbox=20
      value=3D2 name=3D36291X60X640>Yes, limited a little<BR><INPUT =
readOnly=20
      type=3Dcheckbox value=3D3 name=3D36291X60X640>No, not limited at =
all<BR></TD></TR>
  <TR>
    <TD colSpan=3D3 height=3D3>
      <HR noShade SIZE=3D1>
    </TD></TR>
  <TR bgColor=3D#eeeeee>
    <TD vAlign=3Dtop align=3Dleft colSpan=3D3><STRONG>109: Does your =
health now=20
      limit you in walking more than a mile?</STRONG> </TD></TR>
  <TR bgColor=3D#eeeeee>
    <TD vAlign=3Dtop width=3D"15%"></TD>
    <TD style=3D"PADDING-LEFT: 20px"><U>Please choose *only one* of the=20
      following:</U><BR><INPUT readOnly type=3Dcheckbox value=3D1=20
      name=3D36291X60X641>Yes, limited a lot<BR><INPUT readOnly =
type=3Dcheckbox=20
      value=3D2 name=3D36291X60X641>Yes, limited a little<BR><INPUT =
readOnly=20
      type=3Dcheckbox value=3D3 name=3D36291X60X641>No, not limited at =
all<BR></TD></TR>
  <TR>
    <TD colSpan=3D3 height=3D3>
      <HR noShade SIZE=3D1>
    </TD></TR>
  <TR bgColor=3D#eeeeee>
    <TD vAlign=3Dtop align=3Dleft colSpan=3D3><STRONG>110: Does your =
health now=20
      limit you in walking several hundred yards (metres)?</STRONG> =
</TD></TR>
  <TR bgColor=3D#eeeeee>
    <TD vAlign=3Dtop width=3D"15%"></TD>
    <TD style=3D"PADDING-LEFT: 20px"><U>Please choose *only one* of the=20
      following:</U><BR><INPUT readOnly type=3Dcheckbox value=3D1=20
      name=3D36291X60X642>Yes, limited a lot<BR><INPUT readOnly =
type=3Dcheckbox=20
      value=3D2 name=3D36291X60X642>Yes, limited a little<BR><INPUT =
readOnly=20
      type=3Dcheckbox value=3D3 name=3D36291X60X642>No, not limited at =
all<BR></TD></TR>
  <TR>
    <TD colSpan=3D3 height=3D3>
      <HR noShade SIZE=3D1>
    </TD></TR>
  <TR bgColor=3D#eeeeee>
    <TD vAlign=3Dtop align=3Dleft colSpan=3D3><STRONG>111: Does your =
health now=20
      limit you in walking one hundred yards (metres)?</STRONG> =
</TD></TR>
  <TR bgColor=3D#eeeeee>
    <TD vAlign=3Dtop width=3D"15%"></TD>
    <TD style=3D"PADDING-LEFT: 20px"><U>Please choose *only one* of the=20
      following:</U><BR><INPUT readOnly type=3Dcheckbox value=3D1=20
      name=3D36291X60X643>Yes, limited a lot<BR><INPUT readOnly =
type=3Dcheckbox=20
      value=3D2 name=3D36291X60X643>Yes, limited a little<BR><INPUT =
readOnly=20
      type=3Dcheckbox value=3D3 name=3D36291X60X643>No, not limited at =
all<BR></TD></TR>
  <TR>
    <TD colSpan=3D3 height=3D3>
      <HR noShade SIZE=3D1>
    </TD></TR>
  <TR bgColor=3D#eeeeee>
    <TD vAlign=3Dtop align=3Dleft colSpan=3D3><STRONG>112: Does your =
health now=20
      limit you in bathing and dressing yourself?</STRONG> </TD></TR>
  <TR bgColor=3D#eeeeee>
    <TD vAlign=3Dtop width=3D"15%"></TD>
    <TD style=3D"PADDING-LEFT: 20px"><U>Please choose *only one* of the=20
      following:</U><BR><INPUT readOnly type=3Dcheckbox value=3D1=20
      name=3D36291X60X644>Yes, limited a lot<BR><INPUT readOnly =
type=3Dcheckbox=20
      value=3D2 name=3D36291X60X644>Yes, limited a little<BR><INPUT =
readOnly=20
      type=3Dcheckbox value=3D3 name=3D36291X60X644>No, not limited at =
all<BR></TD></TR>
  <TR>
    <TD colSpan=3D3 height=3D3>
      <HR noShade SIZE=3D1>
    </TD></TR>
  <TR bgColor=3D#eeeeee>
    <TD vAlign=3Dtop align=3Dleft colSpan=3D3><STRONG>113:=20
      <DIV style=3D"LINE-HEIGHT: normal"><B><SPAN style=3D"COLOR: =
black">During the=20
      past 4 weeks, how much of the time have you cut down on the amount =
of time=20
      you spent on work or other activities as a result of your physical =

      health?</SPAN></B></DIV></STRONG></TD></TR>
  <TR bgColor=3D#eeeeee>
    <TD vAlign=3Dtop width=3D"15%"></TD>
    <TD style=3D"PADDING-LEFT: 20px"><U>Please choose *only one* of the=20
      following:</U><BR><INPUT readOnly type=3Dcheckbox value=3D1=20
      name=3D36291X60X645>All of the time<BR><INPUT readOnly =
type=3Dcheckbox value=3D2=20
      name=3D36291X60X645>Most of the time<BR><INPUT readOnly =
type=3Dcheckbox=20
      value=3D3 name=3D36291X60X645>Some of the time<BR><INPUT readOnly=20
      type=3Dcheckbox value=3D4 name=3D36291X60X645>A little of the =
time<BR><INPUT=20
      readOnly type=3Dcheckbox value=3D5 name=3D36291X60X645>None of the =

time<BR></TD></TR>
  <TR>
    <TD colSpan=3D3 height=3D3>
      <HR noShade SIZE=3D1>
    </TD></TR>
  <TR bgColor=3D#eeeeee>
    <TD vAlign=3Dtop align=3Dleft colSpan=3D3><STRONG>114:=20
      <DIV style=3D"LINE-HEIGHT: normal"><B><SPAN style=3D"COLOR: =
black">During the=20
      past 4 weeks, how much of the time have you accomplished less than =
you=20
      would like as a result of your physical health?</SPAN></B><SPAN=20
      style=3D"COLOR: black"></DIV></STRONG></SPAN></TD></TR>
  <TR bgColor=3D#eeeeee>
    <TD vAlign=3Dtop width=3D"15%"></TD>
    <TD style=3D"PADDING-LEFT: 20px"><U>Please choose *only one* of the=20
      following:</U><BR><INPUT readOnly type=3Dcheckbox value=3D1=20
      name=3D36291X60X646>All of the time<BR><INPUT readOnly =
type=3Dcheckbox value=3D2=20
      name=3D36291X60X646>Most of the time<BR><INPUT readOnly =
type=3Dcheckbox=20
      value=3D3 name=3D36291X60X646>Some of the time<BR><INPUT readOnly=20
      type=3Dcheckbox value=3D4 name=3D36291X60X646>A little of the =
time<BR><INPUT=20
      readOnly type=3Dcheckbox value=3D5 name=3D36291X60X646>None of the =

time<BR></TD></TR>
  <TR>
    <TD colSpan=3D3 height=3D3>
      <HR noShade SIZE=3D1>
    </TD></TR>
  <TR bgColor=3D#eeeeee>
    <TD vAlign=3Dtop align=3Dleft colSpan=3D3><STRONG>1141:=20
      <DIV style=3D"LINE-HEIGHT: normal"><B><SPAN style=3D"COLOR: =
black">During the=20
      past 4 weeks, how much of the time were you limited in =
the&nbsp;kind of=20
      work or other activities as a result of your&nbsp;physical=20
      health?</SPAN></B></DIV>
      <DIV style=3D"LINE-HEIGHT: normal"><SPAN=20
      style=3D"COLOR: black"></DIV></STRONG></SPAN></TD></TR>
  <TR bgColor=3D#eeeeee>
    <TD vAlign=3Dtop width=3D"15%"></TD>
    <TD style=3D"PADDING-LEFT: 20px"><U>Please choose *only one* of the=20
      following:</U><BR><INPUT readOnly type=3Dcheckbox value=3D1=20
      name=3D36291X60X665>All of the time<BR><INPUT readOnly =
type=3Dcheckbox value=3D2=20
      name=3D36291X60X665>Most of the time<BR><INPUT readOnly =
type=3Dcheckbox=20
      value=3D3 name=3D36291X60X665>Some of the time<BR><INPUT readOnly=20
      type=3Dcheckbox value=3D4 name=3D36291X60X665>A little of the =
time<BR><INPUT=20
      readOnly type=3Dcheckbox value=3D5 name=3D36291X60X665>None of the =

time<BR></TD></TR>
  <TR>
    <TD colSpan=3D3 height=3D3>
      <HR noShade SIZE=3D1>
    </TD></TR>
  <TR bgColor=3D#eeeeee>
    <TD vAlign=3Dtop align=3Dleft colSpan=3D3><STRONG>1142:=20
      <DIV style=3D"LINE-HEIGHT: normal"><B><SPAN style=3D"COLOR: =
black">During the=20
      past 4 weeks, how much of the time did you have <SPAN=20
      style=3D"COLOR: black">difficulty performing the work or other =
activities=20
      (for example, it took extra effort) as a result of your physical=20
      health?</SPAN></SPAN></B></DIV></STRONG></TD></TR>
  <TR bgColor=3D#eeeeee>
    <TD vAlign=3Dtop width=3D"15%"></TD>
    <TD style=3D"PADDING-LEFT: 20px"><U>Please choose *only one* of the=20
      following:</U><BR><INPUT readOnly type=3Dcheckbox value=3D1=20
      name=3D36291X60X666>All of the time<BR><INPUT readOnly =
type=3Dcheckbox value=3D2=20
      name=3D36291X60X666>Most of the time<BR><INPUT readOnly =
type=3Dcheckbox=20
      value=3D3 name=3D36291X60X666>Some of the time<BR><INPUT readOnly=20
      type=3Dcheckbox value=3D4 name=3D36291X60X666>A little of the =
time<BR><INPUT=20
      readOnly type=3Dcheckbox value=3D5 name=3D36291X60X666>None of the =

time<BR></TD></TR>
  <TR>
    <TD colSpan=3D3 height=3D3>
      <HR noShade SIZE=3D1>
    </TD></TR>
  <TR bgColor=3D#eeeeee>
    <TD vAlign=3Dtop align=3Dleft colSpan=3D3><STRONG>1151:=20
      <DIV style=3D"LINE-HEIGHT: normal"><SPAN><STRONG>During the past 4 =
weeks,=20
      how often have you cut down on the amount of time you spent on =
work or=20
      other activities as a result of your physical=20
health?</STRONG></SPAN></DIV>
      <DIV style=3D"LINE-HEIGHT: normal"><SPAN=20
      style=3D"COLOR: black"></DIV></STRONG></SPAN></TD></TR>
  <TR bgColor=3D#eeeeee>
    <TD vAlign=3Dtop width=3D"15%"></TD>
    <TD style=3D"PADDING-LEFT: 20px"><U>Please choose *only one* of the=20
      following:</U><BR><INPUT readOnly type=3Dcheckbox value=3D1=20
      name=3D36291X60X667>All of the time<BR><INPUT readOnly =
type=3Dcheckbox value=3D2=20
      name=3D36291X60X667>Most of the time<BR><INPUT readOnly =
type=3Dcheckbox=20
      value=3D3 name=3D36291X60X667>Some of the time<BR><INPUT readOnly=20
      type=3Dcheckbox value=3D4 name=3D36291X60X667>A little of the =
time<BR><INPUT=20
      readOnly type=3Dcheckbox value=3D5 name=3D36291X60X667>None of the =

time<BR></TD></TR>
  <TR>
    <TD colSpan=3D3 height=3D3>
      <HR noShade SIZE=3D1>
    </TD></TR>
  <TR bgColor=3D#eeeeee>
    <TD vAlign=3Dtop align=3Dleft colSpan=3D3><STRONG>1152:=20
      <DIV style=3D"LINE-HEIGHT: normal"><SPAN><STRONG>During the past 4 =
weeks,=20
      how much of the time have you accomplished less than you would =
like as a=20
      result of your physical =
health?</STRONG></SPAN></DIV></STRONG></TD></TR>
  <TR bgColor=3D#eeeeee>
    <TD vAlign=3Dtop width=3D"15%"></TD>
    <TD style=3D"PADDING-LEFT: 20px"><U>Please choose *only one* of the=20
      following:</U><BR><INPUT readOnly type=3Dcheckbox value=3D1=20
      name=3D36291X60X668>All of the time<BR><INPUT readOnly =
type=3Dcheckbox value=3D2=20
      name=3D36291X60X668>Most of the time<BR><INPUT readOnly =
type=3Dcheckbox=20
      value=3D3 name=3D36291X60X668>Some of the time<BR><INPUT readOnly=20
      type=3Dcheckbox value=3D4 name=3D36291X60X668>A little of the =
time<BR><INPUT=20
      readOnly type=3Dcheckbox value=3D5 name=3D36291X60X668>None of the =

time<BR></TD></TR>
  <TR>
    <TD colSpan=3D3 height=3D3>
      <HR noShade SIZE=3D1>
    </TD></TR>
  <TR bgColor=3D#eeeeee>
    <TD vAlign=3Dtop align=3Dleft colSpan=3D3><STRONG>115:=20
      <DIV style=3D"LINE-HEIGHT: normal"><B><SPAN style=3D"COLOR: =
black">During the=20
      past 4 weeks, how much of the time have you done work or =
activities less=20
      carefully than usual as a result of your physical =
health?</SPAN></B><SPAN=20
      style=3D"COLOR: black"></DIV></STRONG></SPAN></TD></TR>
  <TR bgColor=3D#eeeeee>
    <TD vAlign=3Dtop width=3D"15%"></TD>
    <TD style=3D"PADDING-LEFT: 20px"><U>Please choose *only one* of the=20
      following:</U><BR><INPUT readOnly type=3Dcheckbox value=3D1=20
      name=3D36291X60X647>All of the time<BR><INPUT readOnly =
type=3Dcheckbox value=3D2=20
      name=3D36291X60X647>Most of the time<BR><INPUT readOnly =
type=3Dcheckbox=20
      value=3D3 name=3D36291X60X647>Some of the time<BR><INPUT readOnly=20
      type=3Dcheckbox value=3D4 name=3D36291X60X647>A little of the =
time<BR><INPUT=20
      readOnly type=3Dcheckbox value=3D5 name=3D36291X60X647>None of the =

time<BR></TD></TR>
  <TR>
    <TD colSpan=3D3 height=3D3>
      <HR noShade SIZE=3D1>
    </TD></TR>
  <TR bgColor=3D#eeeeee>
    <TD vAlign=3Dtop align=3Dleft colSpan=3D3><STRONG>116:=20
      <DIV style=3D"LINE-HEIGHT: normal"><B><SPAN style=3D"COLOR: =
black"><SPAN=20
      style=3D"FONT-SIZE: 11pt; COLOR: black; LINE-HEIGHT: =
115%"><STRONG>During=20
      the past 4 weeks, to what extent has your physical health or =
emotional=20
      problems interfered with your normal social activities with =
family,=20
      friends, neighbours, or=20
      groups?&nbsp;</STRONG></SPAN></SPAN></B></DIV></STRONG></TD></TR>
  <TR bgColor=3D#eeeeee>
    <TD vAlign=3Dtop width=3D"15%"></TD>
    <TD style=3D"PADDING-LEFT: 20px"><U>Please choose *only one* of the=20
      following:</U><BR><INPUT readOnly type=3Dcheckbox value=3D1=20
      name=3D36291X60X648>Not at all<BR><INPUT readOnly type=3Dcheckbox =
value=3D2=20
      name=3D36291X60X648>Slightly<BR><INPUT readOnly type=3Dcheckbox =
value=3D3=20
      name=3D36291X60X648>Moderately<BR><INPUT readOnly type=3Dcheckbox =
value=3D4=20
      name=3D36291X60X648>Quite a bit<BR><INPUT readOnly type=3Dcheckbox =
value=3D5=20
      name=3D36291X60X648>Extremely<BR></TD></TR>
  <TR>
    <TD colSpan=3D3 height=3D3>
      <HR noShade SIZE=3D1>
    </TD></TR>
  <TR bgColor=3D#eeeeee>
    <TD vAlign=3Dtop align=3Dleft colSpan=3D3><STRONG>117:=20
      <DIV style=3D"LINE-HEIGHT: normal"><B><SPAN style=3D"COLOR: =
black">
      <DIV style=3D"LINE-HEIGHT: normal"><B><SPAN style=3D"COLOR: =
black">How much=20
      bodily pain have you had during the past 4=20
      weeks?&nbsp;</SPAN></B></DIV></SPAN></B></DIV>
      <DIV style=3D"LINE-HEIGHT: normal"><SPAN=20
      style=3D"COLOR: black"></DIV></STRONG></SPAN></TD></TR>
  <TR bgColor=3D#eeeeee>
    <TD vAlign=3Dtop width=3D"15%"></TD>
    <TD style=3D"PADDING-LEFT: 20px"><U>Please choose *only one* of the=20
      following:</U><BR><INPUT readOnly type=3Dcheckbox value=3D1=20
      name=3D36291X60X649>None<BR><INPUT readOnly type=3Dcheckbox =
value=3D2=20
      name=3D36291X60X649>Very Mild<BR><INPUT readOnly type=3Dcheckbox =
value=3D3=20
      name=3D36291X60X649>Mild<BR><INPUT readOnly type=3Dcheckbox =
value=3D4=20
      name=3D36291X60X649>Moderate<BR><INPUT readOnly type=3Dcheckbox =
value=3D5=20
      name=3D36291X60X649>Severe<BR><INPUT readOnly type=3Dcheckbox =
value=3D6=20
      name=3D36291X60X649>Very Severe<BR></TD></TR>
  <TR>
    <TD colSpan=3D3 height=3D3>
      <HR noShade SIZE=3D1>
    </TD></TR>
  <TR bgColor=3D#eeeeee>
    <TD vAlign=3Dtop align=3Dleft colSpan=3D3><STRONG>118:=20
      <DIV style=3D"LINE-HEIGHT: normal"><B><SPAN style=3D"COLOR: =
black">
      <DIV style=3D"LINE-HEIGHT: normal"><B><SPAN style=3D"COLOR: =
black">During the=20
      past 4 weeks, how much did pain interfere with your normal work =
(including=20
      both work outside the home and=20
      housework)?</SPAN></B></DIV></SPAN></B></DIV></STRONG></TD></TR>
  <TR bgColor=3D#eeeeee>
    <TD vAlign=3Dtop width=3D"15%"></TD>
    <TD style=3D"PADDING-LEFT: 20px"><U>Please choose *only one* of the=20
      following:</U><BR><INPUT readOnly type=3Dcheckbox value=3D1=20
      name=3D36291X60X650>Not at all<BR><INPUT readOnly type=3Dcheckbox =
value=3D2=20
      name=3D36291X60X650>A little bit<BR><INPUT readOnly =
type=3Dcheckbox value=3D3=20
      name=3D36291X60X650>Moderately<BR><INPUT readOnly type=3Dcheckbox =
value=3D4=20
      name=3D36291X60X650>Quite a bit<BR><INPUT readOnly type=3Dcheckbox =
value=3D5=20
      name=3D36291X60X650>Extremely<BR></TD></TR>
  <TR>
    <TD colSpan=3D3 height=3D3>
      <HR noShade SIZE=3D1>
    </TD></TR>
  <TR bgColor=3D#eeeeee>
    <TD vAlign=3Dtop align=3Dleft colSpan=3D3><STRONG>119:=20
      <DIV style=3D"LINE-HEIGHT: normal"><B><SPAN style=3D"COLOR: =
black">
      <DIV style=3D"LINE-HEIGHT: normal"><B><SPAN style=3D"COLOR: =
black">The next=20
      few&nbsp;questions are about how you feel and how things have been =
with=20
      you during the past 4 weeks. For each question, please give the =
one answer=20
      that comes closest to the way you have been feeling. <BR><BR>How =
much of=20
      the time during the past 4 weeks did you feel full of=20
      life?</SPAN></B></DIV></SPAN></B></DIV>
      <DIV style=3D"LINE-HEIGHT: normal"><SPAN=20
      style=3D"COLOR: black"></DIV></STRONG></SPAN></TD></TR>
  <TR bgColor=3D#eeeeee>
    <TD vAlign=3Dtop width=3D"15%"></TD>
    <TD style=3D"PADDING-LEFT: 20px"><U>Please choose *only one* of the=20
      following:</U><BR><INPUT readOnly type=3Dcheckbox value=3D1=20
      name=3D36291X60X651>All of the time<BR><INPUT readOnly =
type=3Dcheckbox value=3D2=20
      name=3D36291X60X651>Most of the time<BR><INPUT readOnly =
type=3Dcheckbox=20
      value=3D3 name=3D36291X60X651>Some of the time<BR><INPUT readOnly=20
      type=3Dcheckbox value=3D4 name=3D36291X60X651>A little of the =
time<BR><INPUT=20
      readOnly type=3Dcheckbox value=3D5 name=3D36291X60X651>None of the =

time<BR></TD></TR>
  <TR>
    <TD colSpan=3D3 height=3D3>
      <HR noShade SIZE=3D1>
    </TD></TR>
  <TR bgColor=3D#eeeeee>
    <TD vAlign=3Dtop align=3Dleft colSpan=3D3><STRONG>120:=20
      <DIV style=3D"LINE-HEIGHT: normal"><B><SPAN style=3D"COLOR: =
black">
      <DIV style=3D"LINE-HEIGHT: normal"><B><SPAN style=3D"COLOR: =
black">The next=20
      few&nbsp;questions are about how you feel and how things have been =
with=20
      you during the past 4 weeks. For each question, please give the =
one answer=20
      that comes closest to the way you have been feeling. <BR><BR>How =
much of=20
      the time during the past 4 weeks have you been very=20
      nervous?</SPAN></B></DIV></SPAN></B></DIV>
      <DIV style=3D"LINE-HEIGHT: normal"><SPAN=20
      style=3D"COLOR: black"></DIV></STRONG></SPAN></TD></TR>
  <TR bgColor=3D#eeeeee>
    <TD vAlign=3Dtop width=3D"15%"></TD>
    <TD style=3D"PADDING-LEFT: 20px"><U>Please choose *only one* of the=20
      following:</U><BR><INPUT readOnly type=3Dcheckbox value=3D1=20
      name=3D36291X60X652>All of the time<BR><INPUT readOnly =
type=3Dcheckbox value=3D2=20
      name=3D36291X60X652>Most of the time<BR><INPUT readOnly =
type=3Dcheckbox=20
      value=3D3 name=3D36291X60X652>Some of the time<BR><INPUT readOnly=20
      type=3Dcheckbox value=3D4 name=3D36291X60X652>A little of the =
time<BR><INPUT=20
      readOnly type=3Dcheckbox value=3D5 name=3D36291X60X652>None of the =

time<BR></TD></TR>
  <TR>
    <TD colSpan=3D3 height=3D3>
      <HR noShade SIZE=3D1>
    </TD></TR>
  <TR bgColor=3D#eeeeee>
    <TD vAlign=3Dtop align=3Dleft colSpan=3D3><STRONG>121:=20
      <DIV style=3D"LINE-HEIGHT: normal"><SPAN style=3D"COLOR: black">
      <DIV style=3D"LINE-HEIGHT: normal"><SPAN style=3D"COLOR: =
black"><STRONG>The=20
      next few&nbsp;questions are about how you feel and how things have =
been=20
      with you during the past 4 weeks. For each question, please give =
the one=20
      answer that comes closest to the way you have been feeling. =
<BR><BR>How=20
      much of the time during the past 4 weeks have you felt so down in =
the=20
      dumps that nothing could cheer you =
up?</STRONG></SPAN></DIV></SPAN></DIV>
      <DIV style=3D"LINE-HEIGHT: normal"><SPAN=20
      style=3D"COLOR: black"></DIV></STRONG></SPAN></TD></TR>
  <TR bgColor=3D#eeeeee>
    <TD vAlign=3Dtop width=3D"15%"></TD>
    <TD style=3D"PADDING-LEFT: 20px"><U>Please choose *only one* of the=20
      following:</U><BR><INPUT readOnly type=3Dcheckbox value=3D1=20
      name=3D36291X60X653>All of the time<BR><INPUT readOnly =
type=3Dcheckbox value=3D2=20
      name=3D36291X60X653>Most of the time<BR><INPUT readOnly =
type=3Dcheckbox=20
      value=3D3 name=3D36291X60X653>Some of the time<BR><INPUT readOnly=20
      type=3Dcheckbox value=3D4 name=3D36291X60X653>A little of the =
time<BR><INPUT=20
      readOnly type=3Dcheckbox value=3D5 name=3D36291X60X653>None of the =

time<BR></TD></TR>
  <TR>
    <TD colSpan=3D3 height=3D3>
      <HR noShade SIZE=3D1>
    </TD></TR>
  <TR bgColor=3D#eeeeee>
    <TD vAlign=3Dtop align=3Dleft colSpan=3D3><STRONG>122:=20
      <DIV style=3D"LINE-HEIGHT: normal"><B><SPAN style=3D"COLOR: =
black">
      <DIV style=3D"LINE-HEIGHT: normal"><B><SPAN style=3D"COLOR: =
black">The next=20
      few&nbsp;questions are about how you feel and how things have been =
with=20
      you during the past 4 weeks. For each question, please give the =
one answer=20
      that comes closest to the way you have been feeling. <BR><BR>How =
much of=20
      the time during the past 4 weeks have you felt calm and=20
      peaceful?</SPAN></B></DIV></SPAN></B></DIV>
      <DIV style=3D"LINE-HEIGHT: normal"><SPAN=20
      style=3D"COLOR: black"></DIV></STRONG></SPAN></TD></TR>
  <TR bgColor=3D#eeeeee>
    <TD vAlign=3Dtop width=3D"15%"></TD>
    <TD style=3D"PADDING-LEFT: 20px"><U>Please choose *only one* of the=20
      following:</U><BR><INPUT readOnly type=3Dcheckbox value=3D1=20
      name=3D36291X60X654>All of the time<BR><INPUT readOnly =
type=3Dcheckbox value=3D2=20
      name=3D36291X60X654>Most of the time<BR><INPUT readOnly =
type=3Dcheckbox=20
      value=3D3 name=3D36291X60X654>Some of the time<BR><INPUT readOnly=20
      type=3Dcheckbox value=3D4 name=3D36291X60X654>A little of the =
time<BR><INPUT=20
      readOnly type=3Dcheckbox value=3D5 name=3D36291X60X654>None of the =

time<BR></TD></TR>
  <TR>
    <TD colSpan=3D3 height=3D3>
      <HR noShade SIZE=3D1>
    </TD></TR>
  <TR bgColor=3D#eeeeee>
    <TD vAlign=3Dtop align=3Dleft colSpan=3D3><STRONG>123:=20
      <DIV style=3D"LINE-HEIGHT: normal"><B><SPAN style=3D"COLOR: =
black">
      <DIV style=3D"LINE-HEIGHT: normal"><B><SPAN style=3D"COLOR: =
black">The next=20
      few&nbsp;questions are about how you feel and how things have been =
with=20
      you during the past 4 weeks. For each question, please give the =
one answer=20
      that comes closest to the way you have been feeling. <BR><BR>How =
much of=20
      the time during the past 4 weeks did you have a lot of=20
      energy?</SPAN></B></DIV></SPAN></B></DIV>
      <DIV style=3D"LINE-HEIGHT: normal"><SPAN=20
      style=3D"COLOR: black"></DIV></STRONG></SPAN></TD></TR>
  <TR bgColor=3D#eeeeee>
    <TD vAlign=3Dtop width=3D"15%"></TD>
    <TD style=3D"PADDING-LEFT: 20px"><U>Please choose *only one* of the=20
      following:</U><BR><INPUT readOnly type=3Dcheckbox value=3D1=20
      name=3D36291X60X655>All of the time<BR><INPUT readOnly =
type=3Dcheckbox value=3D2=20
      name=3D36291X60X655>Most of the time<BR><INPUT readOnly =
type=3Dcheckbox=20
      value=3D3 name=3D36291X60X655>Some of the time<BR><INPUT readOnly=20
      type=3Dcheckbox value=3D4 name=3D36291X60X655>A little of the =
time<BR><INPUT=20
      readOnly type=3Dcheckbox value=3D5 name=3D36291X60X655>None of the =

time<BR></TD></TR>
  <TR>
    <TD colSpan=3D3 height=3D3>
      <HR noShade SIZE=3D1>
    </TD></TR>
  <TR bgColor=3D#eeeeee>
    <TD vAlign=3Dtop align=3Dleft colSpan=3D3><STRONG>124:=20
      <DIV style=3D"LINE-HEIGHT: normal"><B><SPAN style=3D"COLOR: =
black">
      <DIV style=3D"LINE-HEIGHT: normal"><B><SPAN style=3D"COLOR: =
black">The next=20
      few&nbsp;questions are about how you feel and how things have been =
with=20
      you during the past 4 weeks. For each question, please give the =
one answer=20
      that comes closest to the way you have been feeling. <BR><BR>How =
much of=20
      the time during the past 4 weeks have you felt downhearted and=20
      depressed?</SPAN></B></DIV></SPAN></B></DIV>
      <DIV style=3D"LINE-HEIGHT: normal"><SPAN=20
      style=3D"COLOR: black"></DIV></STRONG></SPAN></TD></TR>
  <TR bgColor=3D#eeeeee>
    <TD vAlign=3Dtop width=3D"15%"></TD>
    <TD style=3D"PADDING-LEFT: 20px"><U>Please choose *only one* of the=20
      following:</U><BR><INPUT readOnly type=3Dcheckbox value=3D1=20
      name=3D36291X60X656>All of the time<BR><INPUT readOnly =
type=3Dcheckbox value=3D2=20
      name=3D36291X60X656>Most of the time<BR><INPUT readOnly =
type=3Dcheckbox=20
      value=3D3 name=3D36291X60X656>Some of the time<BR><INPUT readOnly=20
      type=3Dcheckbox value=3D4 name=3D36291X60X656>A little of the =
time<BR><INPUT=20
      readOnly type=3Dcheckbox value=3D5 name=3D36291X60X656>None of the =

time<BR></TD></TR>
  <TR>
    <TD colSpan=3D3 height=3D3>
      <HR noShade SIZE=3D1>
    </TD></TR>
  <TR bgColor=3D#eeeeee>
    <TD vAlign=3Dtop align=3Dleft colSpan=3D3><STRONG>125:=20
      <DIV style=3D"LINE-HEIGHT: normal"><B><SPAN style=3D"COLOR: =
black">
      <DIV style=3D"LINE-HEIGHT: normal"><B><SPAN style=3D"COLOR: =
black">The next=20
      few&nbsp;questions are about how you feel and how things have been =
with=20
      you during the past 4 weeks. For each question, please give the =
one answer=20
      that comes closest to the way you have been feeling. <BR><BR>How =
much of=20
      the time during the past 4 weeks did you feel worn=20
      out?</SPAN></B></DIV></SPAN></B></DIV>
      <DIV style=3D"LINE-HEIGHT: normal"><SPAN=20
      style=3D"COLOR: black"></DIV></STRONG></SPAN></TD></TR>
  <TR bgColor=3D#eeeeee>
    <TD vAlign=3Dtop width=3D"15%"></TD>
    <TD style=3D"PADDING-LEFT: 20px"><U>Please choose *only one* of the=20
      following:</U><BR><INPUT readOnly type=3Dcheckbox value=3D1=20
      name=3D36291X60X657>All of the time<BR><INPUT readOnly =
type=3Dcheckbox value=3D2=20
      name=3D36291X60X657>Most of the time<BR><INPUT readOnly =
type=3Dcheckbox=20
      value=3D3 name=3D36291X60X657>Some of the time<BR><INPUT readOnly=20
      type=3Dcheckbox value=3D4 name=3D36291X60X657>A little of the =
time<BR><INPUT=20
      readOnly type=3Dcheckbox value=3D5 name=3D36291X60X657>None of the =

time<BR></TD></TR>
  <TR>
    <TD colSpan=3D3 height=3D3>
      <HR noShade SIZE=3D1>
    </TD></TR>
  <TR bgColor=3D#eeeeee>
    <TD vAlign=3Dtop align=3Dleft colSpan=3D3><STRONG>126:=20
      <DIV style=3D"LINE-HEIGHT: normal"><B><SPAN style=3D"COLOR: =
black">
      <DIV style=3D"LINE-HEIGHT: normal"><B><SPAN style=3D"COLOR: =
black">The next=20
      few&nbsp;questions are about how you feel and how things have been =
with=20
      you during the past 4 weeks. For each question, please give the =
one answer=20
      that comes closest to the way you have been feeling. <BR><BR>How =
much of=20
      the time during the past 4 weeks have you been=20
      happy?</SPAN></B></DIV></SPAN></B></DIV>
      <DIV style=3D"LINE-HEIGHT: normal"><SPAN=20
      style=3D"COLOR: black"></DIV></STRONG></SPAN></TD></TR>
  <TR bgColor=3D#eeeeee>
    <TD vAlign=3Dtop width=3D"15%"></TD>
    <TD style=3D"PADDING-LEFT: 20px"><U>Please choose *only one* of the=20
      following:</U><BR><INPUT readOnly type=3Dcheckbox value=3D1=20
      name=3D36291X60X658>All of the time<BR><INPUT readOnly =
type=3Dcheckbox value=3D2=20
      name=3D36291X60X658>Most of the time<BR><INPUT readOnly =
type=3Dcheckbox=20
      value=3D3 name=3D36291X60X658>Some of the time<BR><INPUT readOnly=20
      type=3Dcheckbox value=3D4 name=3D36291X60X658>A little of the =
time<BR><INPUT=20
      readOnly type=3Dcheckbox value=3D5 name=3D36291X60X658>None of the =

time<BR></TD></TR>
  <TR>
    <TD colSpan=3D3 height=3D3>
      <HR noShade SIZE=3D1>
    </TD></TR>
  <TR bgColor=3D#eeeeee>
    <TD vAlign=3Dtop align=3Dleft colSpan=3D3><STRONG>127:=20
      <DIV style=3D"LINE-HEIGHT: normal"><B><SPAN style=3D"COLOR: =
black">
      <DIV style=3D"LINE-HEIGHT: normal"><B><SPAN style=3D"COLOR: =
black">The next=20
      few&nbsp;questions are about how you feel and how things have been =
with=20
      you during the past 4 weeks. For each question, please give the =
one answer=20
      that comes closest to the way you have been feeling. <BR><BR>How =
much of=20
      the time during the past 4 weeks did you feel=20
      tired?</SPAN></B></DIV></SPAN></B></DIV>
      <DIV style=3D"LINE-HEIGHT: normal"><SPAN=20
      style=3D"COLOR: black"></DIV></STRONG></SPAN></TD></TR>
  <TR bgColor=3D#eeeeee>
    <TD vAlign=3Dtop width=3D"15%"></TD>
    <TD style=3D"PADDING-LEFT: 20px"><U>Please choose *only one* of the=20
      following:</U><BR><INPUT readOnly type=3Dcheckbox value=3D1=20
      name=3D36291X60X659>All of the time<BR><INPUT readOnly =
type=3Dcheckbox value=3D2=20
      name=3D36291X60X659>Most of the time<BR><INPUT readOnly =
type=3Dcheckbox=20
      value=3D3 name=3D36291X60X659>Some of the time<BR><INPUT readOnly=20
      type=3Dcheckbox value=3D4 name=3D36291X60X659>A little of the =
time<BR><INPUT=20
      readOnly type=3Dcheckbox value=3D5 name=3D36291X60X659>None of the =

time<BR></TD></TR>
  <TR>
    <TD colSpan=3D3 height=3D3>
      <HR noShade SIZE=3D1>
    </TD></TR>
  <TR bgColor=3D#eeeeee>
    <TD vAlign=3Dtop align=3Dleft colSpan=3D3><STRONG>128:=20
      <DIV style=3D"LINE-HEIGHT: normal"><B><SPAN style=3D"COLOR: =
black">
      <DIV style=3D"LINE-HEIGHT: normal"><B><SPAN style=3D"COLOR: =
black">
      <DIV style=3D"LINE-HEIGHT: normal"><B><SPAN style=3D"COLOR: =
black">During the=20
      past 4 weeks, how much of the time has your physical health or =
emotional=20
      problems interfered with your social activities (like visiting =
friends,=20
      relatives, etc.)? =
</SPAN></B></DIV></SPAN></B></DIV></SPAN></B><SPAN=20
      style=3D"COLOR: black"></DIV></STRONG></SPAN></TD></TR>
  <TR bgColor=3D#eeeeee>
    <TD vAlign=3Dtop width=3D"15%"></TD>
    <TD style=3D"PADDING-LEFT: 20px"><U>Please choose *only one* of the=20
      following:</U><BR><INPUT readOnly type=3Dcheckbox value=3D1=20
      name=3D36291X60X660>All of the time<BR><INPUT readOnly =
type=3Dcheckbox value=3D2=20
      name=3D36291X60X660>Most of the time<BR><INPUT readOnly =
type=3Dcheckbox=20
      value=3D3 name=3D36291X60X660>Some of the time<BR><INPUT readOnly=20
      type=3Dcheckbox value=3D4 name=3D36291X60X660>A little of the =
time<BR><INPUT=20
      readOnly type=3Dcheckbox value=3D5 name=3D36291X60X660>None of the =

time<BR></TD></TR>
  <TR>
    <TD colSpan=3D3 height=3D3>
      <HR noShade SIZE=3D1>
    </TD></TR>
  <TR bgColor=3D#eeeeee>
    <TD vAlign=3Dtop align=3Dleft colSpan=3D3><STRONG>129:=20
      <DIV style=3D"LINE-HEIGHT: normal"><B><SPAN style=3D"COLOR: =
black">
      <DIV style=3D"LINE-HEIGHT: normal"><B><SPAN style=3D"COLOR: =
black">
      <DIV style=3D"LINE-HEIGHT: normal"><B><SPAN style=3D"COLOR: =
black">How TRUE or=20
      FALSE is&nbsp;the following statement for you?<BR><BR><BR>I seem =
to get=20
      sick a little easier than other people</SPAN></B><SPAN=20
      style=3D"FONT-SIZE: 11pt; COLOR: black; LINE-HEIGHT: =
115%">&nbsp;</SPAN></DIV></SPAN></B></DIV></SPAN></B></DIV>
      <DIV style=3D"LINE-HEIGHT: normal"><SPAN=20
      style=3D"COLOR: black"></DIV></STRONG></SPAN></TD></TR>
  <TR bgColor=3D#eeeeee>
    <TD vAlign=3Dtop width=3D"15%"></TD>
    <TD style=3D"PADDING-LEFT: 20px"><U>Please choose *only one* of the=20
      following:</U><BR><INPUT readOnly type=3Dcheckbox value=3D1=20
      name=3D36291X60X661>Definitely true<BR><INPUT readOnly =
type=3Dcheckbox value=3D2=20
      name=3D36291X60X661>Mostly true<BR><INPUT readOnly type=3Dcheckbox =
value=3D3=20
      name=3D36291X60X661>Don't know<BR><INPUT readOnly type=3Dcheckbox =
value=3D4=20
      name=3D36291X60X661>Mostly false<BR><INPUT readOnly =
type=3Dcheckbox value=3D5=20
      name=3D36291X60X661>Definitely false<BR></TD></TR>
  <TR>
    <TD colSpan=3D3 height=3D3>
      <HR noShade SIZE=3D1>
    </TD></TR>
  <TR bgColor=3D#eeeeee>
    <TD vAlign=3Dtop align=3Dleft colSpan=3D3><STRONG>130:=20
      <DIV style=3D"LINE-HEIGHT: normal"><B><SPAN style=3D"COLOR: =
black">
      <DIV style=3D"LINE-HEIGHT: normal"><B><SPAN style=3D"COLOR: =
black">
      <DIV style=3D"LINE-HEIGHT: normal"><B><SPAN style=3D"COLOR: =
black">How TRUE or=20
      FALSE is&nbsp;the following statement for you?<BR><BR><BR>I am as =
healthy=20
      as anybody I know</SPAN></B><SPAN=20
      style=3D"FONT-SIZE: 11pt; COLOR: black; LINE-HEIGHT: =
115%">&nbsp;</SPAN></DIV></SPAN></B></DIV></SPAN></B></DIV>
      <DIV style=3D"LINE-HEIGHT: normal"><SPAN=20
      style=3D"COLOR: black"></DIV></STRONG></SPAN></TD></TR>
  <TR bgColor=3D#eeeeee>
    <TD vAlign=3Dtop width=3D"15%"></TD>
    <TD style=3D"PADDING-LEFT: 20px"><U>Please choose *only one* of the=20
      following:</U><BR><INPUT readOnly type=3Dcheckbox value=3D1=20
      name=3D36291X60X662>Definitely true<BR><INPUT readOnly =
type=3Dcheckbox value=3D2=20
      name=3D36291X60X662>Mostly true<BR><INPUT readOnly type=3Dcheckbox =
value=3D3=20
      name=3D36291X60X662>Don't know<BR><INPUT readOnly type=3Dcheckbox =
value=3D4=20
      name=3D36291X60X662>Mostly false<BR><INPUT readOnly =
type=3Dcheckbox value=3D5=20
      name=3D36291X60X662>Definitely false<BR></TD></TR>
  <TR>
    <TD colSpan=3D3 height=3D3>
      <HR noShade SIZE=3D1>
    </TD></TR>
  <TR bgColor=3D#eeeeee>
    <TD vAlign=3Dtop align=3Dleft colSpan=3D3><STRONG>131:=20
      <DIV style=3D"LINE-HEIGHT: normal"><B><SPAN style=3D"COLOR: =
black">
      <DIV style=3D"LINE-HEIGHT: normal"><B><SPAN style=3D"COLOR: =
black">
      <DIV style=3D"LINE-HEIGHT: normal"><B><SPAN style=3D"COLOR: =
black">How TRUE or=20
      FALSE is&nbsp;the following statement for you?<BR><BR><BR>I expect =
my=20
      health to get =
worse</SPAN></B></DIV></SPAN></B></DIV></SPAN></B></DIV>
      <DIV style=3D"LINE-HEIGHT: normal"><SPAN=20
      style=3D"COLOR: black"></DIV></STRONG></SPAN></TD></TR>
  <TR bgColor=3D#eeeeee>
    <TD vAlign=3Dtop width=3D"15%"></TD>
    <TD style=3D"PADDING-LEFT: 20px"><U>Please choose *only one* of the=20
      following:</U><BR><INPUT readOnly type=3Dcheckbox value=3D1=20
      name=3D36291X60X663>Definitely true<BR><INPUT readOnly =
type=3Dcheckbox value=3D2=20
      name=3D36291X60X663>Mostly true<BR><INPUT readOnly type=3Dcheckbox =
value=3D3=20
      name=3D36291X60X663>Don't know<BR><INPUT readOnly type=3Dcheckbox =
value=3D4=20
      name=3D36291X60X663>Mostly false<BR><INPUT readOnly =
type=3Dcheckbox value=3D5=20
      name=3D36291X60X663>Definitely false<BR></TD></TR>
  <TR>
    <TD colSpan=3D3 height=3D3>
      <HR noShade SIZE=3D1>
    </TD></TR>
  <TR bgColor=3D#eeeeee>
    <TD vAlign=3Dtop align=3Dleft colSpan=3D3><STRONG>132:=20
      <DIV style=3D"LINE-HEIGHT: normal"><B><SPAN style=3D"COLOR: =
black">
      <DIV style=3D"LINE-HEIGHT: normal"><B><SPAN style=3D"COLOR: =
black">
      <DIV style=3D"LINE-HEIGHT: normal"><B><SPAN style=3D"COLOR: =
black">How TRUE or=20
      FALSE is&nbsp;the following statement for you?<BR><BR><BR>My =
health is=20
      =
excellent</SPAN></B></DIV></SPAN></B></DIV></SPAN></B></DIV></STRONG></TD=
></TR>
  <TR bgColor=3D#eeeeee>
    <TD vAlign=3Dtop width=3D"15%"></TD>
    <TD style=3D"PADDING-LEFT: 20px"><U>Please choose *only one* of the=20
      following:</U><BR><INPUT readOnly type=3Dcheckbox value=3D1=20
      name=3D36291X60X664>Definitely true<BR><INPUT readOnly =
type=3Dcheckbox value=3D2=20
      name=3D36291X60X664>Mostly true<BR><INPUT readOnly type=3Dcheckbox =
value=3D3=20
      name=3D36291X60X664>Don't know<BR><INPUT readOnly type=3Dcheckbox =
value=3D4=20
      name=3D36291X60X664>Mostly false<BR><INPUT readOnly =
type=3Dcheckbox value=3D5=20
      name=3D36291X60X664>Definitely false<BR></TD></TR>
  <TR>
    <TD colSpan=3D3 height=3D3>
      <HR noShade SIZE=3D1>
    </TD></TR>
  <TR>
    <TD align=3Dmiddle colSpan=3D3>
      <TABLE style=3D"BORDER-COLLAPSE: collapse" width=3D"100%" =
border=3D1>
        <TBODY>
        <TR>
          <TD align=3Dmiddle><STRONG>Submit Your =
Survey.</STRONG><BR>Thank you=20
            for completing this survey..=20
</TD></TR></TBODY></TABLE></TD></TR></TBODY></TABLE></BODY></HTML>

------=_NextPart_000_0013_01CBBD67.C5D801A0
Content-Type: text/css;
	charset="iso-8859-1"
Content-Transfer-Encoding: quoted-printable
Content-Location: http://ehealth.chiirup.org.uk/limesurvey/scripts/calendar/calendar-blue.css

DIV.calendar {
	POSITION: relative
}
.calendar {
	BORDER-RIGHT: #556 1px solid; BORDER-TOP: #556 1px solid; FONT-SIZE: =
11px; Z-INDEX: 99; BACKGROUND: #eef; BORDER-LEFT: #556 1px solid; =
CURSOR: default; COLOR: #000; BORDER-BOTTOM: #556 1px solid; =
FONT-FAMILY: tahoma,verdana,sans-serif
}
.calendar TABLE {
	BORDER-RIGHT: #556 1px solid; BORDER-TOP: #556 1px solid; FONT-SIZE: =
11px; Z-INDEX: 99; BACKGROUND: #eef; BORDER-LEFT: #556 1px solid; =
CURSOR: default; COLOR: #000; BORDER-BOTTOM: #556 1px solid; =
FONT-FAMILY: tahoma,verdana,sans-serif
}
.calendar .button {
	PADDING-RIGHT: 2px; PADDING-LEFT: 2px; PADDING-BOTTOM: 2px; =
PADDING-TOP: 2px; TEXT-ALIGN: center
}
.calendar .nav {
	BACKGROUND: url(menuarrow.gif) #778 no-repeat 100% 100%
}
.calendar THEAD .title {
	PADDING-RIGHT: 2px; PADDING-LEFT: 2px; FONT-WEIGHT: bold; BACKGROUND: =
#fff; PADDING-BOTTOM: 2px; COLOR: #000; PADDING-TOP: 2px; TEXT-ALIGN: =
center
}
.calendar THEAD .headrow {
	BACKGROUND: #778; COLOR: #fff
}
.calendar THEAD .daynames {
	BACKGROUND: #bdf
}
.calendar THEAD .name {
	PADDING-RIGHT: 2px; PADDING-LEFT: 2px; PADDING-BOTTOM: 2px; COLOR: =
#000; PADDING-TOP: 2px; BORDER-BOTTOM: #556 1px solid; TEXT-ALIGN: =
center
}
.calendar THEAD .weekend {
	COLOR: #a66
}
.calendar THEAD .hilite {
	BORDER-RIGHT: #04f 1px solid; PADDING-RIGHT: 1px; BORDER-TOP: #04f 1px =
solid; PADDING-LEFT: 1px; PADDING-BOTTOM: 1px; BORDER-LEFT: #04f 1px =
solid; COLOR: #000; PADDING-TOP: 1px; BORDER-BOTTOM: #04f 1px solid; =
BACKGROUND-COLOR: #aaf
}
.calendar THEAD .active {
	PADDING-RIGHT: 0px; PADDING-LEFT: 2px; PADDING-BOTTOM: 0px; =
PADDING-TOP: 2px; BACKGROUND-COLOR: #77c
}
.calendar TBODY .day {
	PADDING-RIGHT: 4px; PADDING-LEFT: 2px; PADDING-BOTTOM: 2px; WIDTH: 2em; =
COLOR: #456; PADDING-TOP: 2px; TEXT-ALIGN: right
}
.calendar TBODY .othermonth.day {
	FONT-SIZE: 80%; COLOR: #bbb
}
.calendar TBODY .oweekend.othermonth.day {
	COLOR: #fbb
}
.calendar TABLE .wn {
	BORDER-RIGHT: #000 1px solid; PADDING-RIGHT: 3px; PADDING-LEFT: 2px; =
BACKGROUND: #bdf; PADDING-BOTTOM: 2px; PADDING-TOP: 2px
}
.calendar TBODY .rowhilite TD {
	BACKGROUND: #def
}
.calendar TBODY .rowhilite TD.wn {
	BACKGROUND: #eef
}
.calendar TBODY TD.hilite {
	BORDER-RIGHT: #bbb 1px solid; PADDING-RIGHT: 3px; BORDER-TOP: #bbb 1px =
solid; PADDING-LEFT: 1px; BACKGROUND: #def; PADDING-BOTTOM: 1px; =
BORDER-LEFT: #bbb 1px solid; PADDING-TOP: 1px; BORDER-BOTTOM: #bbb 1px =
solid
}
.calendar TBODY TD.active {
	PADDING-RIGHT: 2px; PADDING-LEFT: 2px; BACKGROUND: #cde; =
PADDING-BOTTOM: 0px; PADDING-TOP: 2px
}
.calendar TBODY TD.selected {
	BORDER-RIGHT: #000 1px solid; PADDING-RIGHT: 3px; BORDER-TOP: #000 1px =
solid; PADDING-LEFT: 1px; FONT-WEIGHT: bold; BACKGROUND: #fff; =
PADDING-BOTTOM: 1px; BORDER-LEFT: #000 1px solid; COLOR: #000; =
PADDING-TOP: 1px; BORDER-BOTTOM: #000 1px solid
}
.calendar TBODY TD.weekend {
	COLOR: #a66
}
.calendar TBODY TD.today {
	FONT-WEIGHT: bold; COLOR: #00f
}
.calendar TBODY .disabled {
	COLOR: #999
}
.calendar TBODY .emptycell {
	VISIBILITY: hidden
}
.calendar TBODY .emptyrow {
	DISPLAY: none
}
.calendar TFOOT .footrow {
	BACKGROUND: #556; COLOR: #fff; TEXT-ALIGN: center
}
.calendar TFOOT .ttip {
	PADDING-RIGHT: 1px; BORDER-TOP: #556 1px solid; PADDING-LEFT: 1px; =
BACKGROUND: #fff; PADDING-BOTTOM: 1px; COLOR: #445; PADDING-TOP: 1px
}
.calendar TFOOT .hilite {
	BORDER-RIGHT: #04f 1px solid; PADDING-RIGHT: 1px; BORDER-TOP: #04f 1px =
solid; PADDING-LEFT: 1px; BACKGROUND: #aaf; PADDING-BOTTOM: 1px; =
BORDER-LEFT: #04f 1px solid; COLOR: #000; PADDING-TOP: 1px; =
BORDER-BOTTOM: #04f 1px solid
}
.calendar TFOOT .active {
	PADDING-RIGHT: 0px; PADDING-LEFT: 2px; BACKGROUND: #77c; =
PADDING-BOTTOM: 0px; PADDING-TOP: 2px
}
.calendar .combo {
	BORDER-RIGHT: #655 1px solid; BORDER-TOP: #655 1px solid; DISPLAY: =
none; FONT-SIZE: 90%; Z-INDEX: 100; BACKGROUND: #def; LEFT: 0px; =
BORDER-LEFT: #655 1px solid; WIDTH: 4em; CURSOR: default; COLOR: #000; =
BORDER-BOTTOM: #655 1px solid; POSITION: absolute; TOP: 0px
}
.calendar .combo .label {
	PADDING-RIGHT: 1px; PADDING-LEFT: 1px; PADDING-BOTTOM: 1px; =
PADDING-TOP: 1px; TEXT-ALIGN: center
}
.calendar .combo .label-IEfix {
	PADDING-RIGHT: 1px; PADDING-LEFT: 1px; PADDING-BOTTOM: 1px; =
PADDING-TOP: 1px; TEXT-ALIGN: center
}
.calendar .combo .label-IEfix {
	WIDTH: 4em
}
.calendar .combo .hilite {
	BACKGROUND: #acf
}
.calendar .combo .active {
	BORDER-TOP: #46a 1px solid; FONT-WEIGHT: bold; BACKGROUND: #eef; =
BORDER-BOTTOM: #46a 1px solid
}
.calendar TD.time {
	PADDING-RIGHT: 0px; BORDER-TOP: #000 1px solid; PADDING-LEFT: 0px; =
PADDING-BOTTOM: 1px; PADDING-TOP: 1px; BACKGROUND-COLOR: #f4f0e8; =
TEXT-ALIGN: center
}
.calendar TD.time .hour {
	BORDER-RIGHT: #889 1px solid; PADDING-RIGHT: 3px; BORDER-TOP: #889 1px =
solid; PADDING-LEFT: 4px; FONT-WEIGHT: bold; PADDING-BOTTOM: 0px; =
BORDER-LEFT: #889 1px solid; PADDING-TOP: 0px; BORDER-BOTTOM: #889 1px =
solid; BACKGROUND-COLOR: #fff
}
.calendar TD.time .minute {
	BORDER-RIGHT: #889 1px solid; PADDING-RIGHT: 3px; BORDER-TOP: #889 1px =
solid; PADDING-LEFT: 4px; FONT-WEIGHT: bold; PADDING-BOTTOM: 0px; =
BORDER-LEFT: #889 1px solid; PADDING-TOP: 0px; BORDER-BOTTOM: #889 1px =
solid; BACKGROUND-COLOR: #fff
}
.calendar TD.time .ampm {
	BORDER-RIGHT: #889 1px solid; PADDING-RIGHT: 3px; BORDER-TOP: #889 1px =
solid; PADDING-LEFT: 4px; FONT-WEIGHT: bold; PADDING-BOTTOM: 0px; =
BORDER-LEFT: #889 1px solid; PADDING-TOP: 0px; BORDER-BOTTOM: #889 1px =
solid; BACKGROUND-COLOR: #fff
}
.calendar TD.time .ampm {
	TEXT-ALIGN: center
}
.calendar TD.time .colon {
	PADDING-RIGHT: 2px; PADDING-LEFT: 3px; FONT-WEIGHT: bold; =
PADDING-BOTTOM: 0px; PADDING-TOP: 0px
}
.calendar TD.time SPAN.hilite {
	BORDER-LEFT-COLOR: #000; BORDER-BOTTOM-COLOR: #000; COLOR: #fff; =
BORDER-TOP-COLOR: #000; BACKGROUND-COLOR: #667; BORDER-RIGHT-COLOR: #000
}
.calendar TD.time SPAN.active {
	BORDER-LEFT-COLOR: #f00; BORDER-BOTTOM-COLOR: #f00; COLOR: #0f0; =
BORDER-TOP-COLOR: #f00; BACKGROUND-COLOR: #000; BORDER-RIGHT-COLOR: #f00
}

------=_NextPart_000_0013_01CBBD67.C5D801A0
Content-Type: text/css;
	charset="iso-8859-1"
Content-Transfer-Encoding: quoted-printable
Content-Location: http://ehealth.chiirup.org.uk/limesurvey/admin/scripts/tabpane/css/tab.webfx.css

.tab-pane.dynamic-tab-pane-control {
	WIDTH: 100%; POSITION: relative
}
.dynamic-tab-pane-control .tab-row .tab {
	BORDER-RIGHT: rgb(210,210,210) 1px solid; PADDING-RIGHT: 6px; =
BORDER-TOP: rgb(210,210,210) 1px solid; DISPLAY: inline; PADDING-LEFT: =
6px; FONT-SIZE: 12px; Z-INDEX: 1; BACKGROUND: rgb(234,242,255); FLOAT: =
left; PADDING-BOTTOM: 3px; MARGIN: 1px -5px 1px 5px; BORDER-LEFT: =
rgb(210,210,210) 1px solid; CURSOR: pointer; PADDING-TOP: 3px; =
BORDER-BOTTOM: rgb(210,210,210) 0px solid; FONT-FAMILY: Verdana, =
Helvetica, Arial; POSITION: relative; TOP: 0px
}
.dynamic-tab-pane-control .tab-row .selected.tab {
	BORDER-RIGHT: rgb(120,172,255) 1px solid; PADDING-RIGHT: 6px; =
BORDER-TOP: rgb(120,172,255) 1px solid; PADDING-LEFT: 6px; Z-INDEX: 3; =
BACKGROUND: white; PADDING-BOTTOM: 5px; MARGIN: 1px -6px -2px 0px; =
BORDER-LEFT: rgb(120,172,255) 1px solid; PADDING-TOP: 2px; =
BORDER-BOTTOM: rgb(120,172,255) 0px solid; TOP: -2px
}
.dynamic-tab-pane-control .tab-row .tab A {
	FONT-SIZE: 13px; CURSOR: pointer; COLOR: #5670a1; FONT-FAMILY: Verdana, =
Helvetica, Arial; TEXT-DECORATION: none
}
.dynamic-tab-pane-control .tab-row .hover A {
	COLOR: #328639; TEXT-DECORATION: underline
}
.dynamic-tab-pane-control .tab-row .selected.tab A {
	FONT-WEIGHT: bold; COLOR: #328639
}
.dynamic-tab-pane-control .tab-page {
	CLEAR: both; BORDER-RIGHT: #888888 1px solid; PADDING-RIGHT: 10px; =
BORDER-TOP: #888888 1px solid; PADDING-LEFT: 10px; FONT-SIZE: 13px; =
Z-INDEX: 2; BACKGROUND: #f8f8ff; PADDING-BOTTOM: 30px; BORDER-LEFT: =
#888888 1px solid; COLOR: black; PADDING-TOP: 10px; BORDER-BOTTOM: =
#888888 1px solid; FONT-FAMILY: Verdana, Helvetica, Arial; POSITION: =
relative; TOP: -2px
}
.dynamic-tab-pane-control .tab-row {
	Z-INDEX: 1; WIDTH: 100%; WHITE-SPACE: nowrap; HEIGHT: 1.85em
}

------=_NextPart_000_0013_01CBBD67.C5D801A0
Content-Type: application/octet-stream
Content-Transfer-Encoding: quoted-printable
Content-Location: http://ehealth.chiirup.org.uk/limesurvey/admin/scripts/tabpane/js/tabpane.js

/*-----------------------------------------------------------------------=
-----\
|                               Tab Pane 1.02                            =
     |
|------------------------------------------------------------------------=
-----|
|                         Created by Erik Arvidsson                      =
     |
|                  (http://webfx.eae.net/contact.html#erik)              =
     |
|                      For WebFX (http://webfx.eae.net/)                 =
     |
|------------------------------------------------------------------------=
-----|
|                Copyright (c) 2002, 2003, 2006 Erik Arvidsson           =
     |
|------------------------------------------------------------------------=
-----|
| Licensed under the Apache License, Version 2.0 (the "License"); you =
may not |
| use this file except in compliance with the License.  You may obtain a =
copy |
| of the License at http://www.apache.org/licenses/LICENSE-2.0           =
     |
| - - - - - - - - - - - - - - - - - - - - - - - - - - - - - - - - - - - =
- - - |
| Unless  required  by  applicable law or  agreed  to  in  writing,  =
software |
| distributed under the License is distributed on an  "AS IS" BASIS,  =
WITHOUT |
| WARRANTIES OR  CONDITIONS OF ANY KIND,  either express or implied.  =
See the |
| License  for the  specific language  governing permissions  and =
limitations |
| under the License.                                                     =
     |
|------------------------------------------------------------------------=
-----|
| 2002-01-?? | First working version                                     =
     |
| 2002-02-17 | Cleaned up for 1.0 public version                         =
     |
| 2003-02-18 | Changed from javascript uri for anchors to return false   =
     |
| 2003-03-03 | Added dispose methods to release IE memory                =
     |
| 2006-05-28 | Changed license to Apache Software License 2.0.           =
     |
|------------------------------------------------------------------------=
-----|
| Dependencies: *.css           a css file to define the layout          =
     |
|------------------------------------------------------------------------=
-----|
| Created 2002-01-?? | All changes are in the log above. | Updated =
2006-05-28 |
\------------------------------------------------------------------------=
----*/

// This function is used to define if the browser supports the needed
// features
function hasSupport() {

	if (typeof hasSupport.support !=3D "undefined")
		return hasSupport.support;
=09
	var ie55 =3D /msie 5\.[56789]/i.test( navigator.userAgent );
=09
	hasSupport.support =3D ( typeof document.implementation !=3D =
"undefined" &&
			document.implementation.hasFeature( "html", "1.0" ) || ie55 )
		=09
	// IE55 has a serious DOM1 bug... Patch it!
	if ( ie55 ) {
		document._getElementsByTagName =3D document.getElementsByTagName;
		document.getElementsByTagName =3D function ( sTagName ) {
			if ( sTagName =3D=3D "*" )
				return document.all;
			else
				return document._getElementsByTagName( sTagName );
		};
	}

	return hasSupport.support;
}

/////////////////////////////////////////////////////////////////////////=
//////////
// The constructor for tab panes
//
// el : HTMLElement		The html element used to represent the tab pane
// bUseCookie : Boolean	Optional. Default is true. Used to determine =
whether to us
//						persistance using cookies or not
//
function WebFXTabPane( el, bUseCookie ) {
	if ( !hasSupport() || el =3D=3D null ) return;
=09
	this.element =3D el;
	this.element.tabPane =3D this;
	this.pages =3D [];
	this.selectedIndex =3D null;
	this.useCookie =3D bUseCookie !=3D null ? bUseCookie : true;
=09
	// add class name tag to class name
	this.element.className =3D this.classNameTag + " " + =
this.element.className;
=09
	// add tab row
	this.tabRow =3D document.createElement( "div" );
	this.tabRow.className =3D "tab-row";
	el.insertBefore( this.tabRow, el.firstChild );

	var tabIndex =3D 0;
	if ( this.useCookie ) {
		tabIndex =3D Number( WebFXTabPane.getCookie( "webfxtab_" + =
this.element.id ) );
		if ( isNaN( tabIndex ) )
			tabIndex =3D 0;
	}
	this.selectedIndex =3D tabIndex;
=09
	// loop through child nodes and add them
	var cs =3D el.childNodes;
	var n;
	for (var i =3D 0; i < cs.length; i++) {
		if (cs[i].nodeType =3D=3D 1 && cs[i].className =3D=3D "tab-page") {
			this.addTabPage( cs[i] );
		}
	}
}

WebFXTabPane.prototype.classNameTag =3D "dynamic-tab-pane-control";

WebFXTabPane.prototype.setSelectedIndex =3D function ( n ) {
	if (this.selectedIndex !=3D n) {
		if (this.selectedIndex !=3D null && this.pages[ this.selectedIndex ] =
!=3D null )
			this.pages[ this.selectedIndex ].hide();
		this.selectedIndex =3D n;
		this.pages[ this.selectedIndex ].show();
	=09
		if ( this.useCookie )
			WebFXTabPane.setCookie( "webfxtab_" + this.element.id, n );	// =
session cookie
	}
};
=09
WebFXTabPane.prototype.getSelectedIndex =3D function () {
	return this.selectedIndex;
};
=09
WebFXTabPane.prototype.addTabPage =3D function ( oElement ) {
	if ( !hasSupport() ) return;
=09
	if ( oElement.tabPage =3D=3D this )	// already added
		return oElement.tabPage;

	var n =3D this.pages.length;
	var tp =3D this.pages[n] =3D new WebFXTabPage( oElement, this, n );
	tp.tabPane =3D this;
=09
	// move the tab out of the box
	this.tabRow.appendChild( tp.tab );
		=09
	if ( n =3D=3D this.selectedIndex )
		tp.show();
	else
		tp.hide();
	=09
	return tp;
};
=09
WebFXTabPane.prototype.dispose =3D function () {
	this.element.tabPane =3D null;
	this.element =3D null;	=09
	this.tabRow =3D null;
=09
	for (var i =3D 0; i < this.pages.length; i++) {
		this.pages[i].dispose();
		this.pages[i] =3D null;
	}
	this.pages =3D null;
};


// Cookie handling
WebFXTabPane.setCookie =3D function ( sName, sValue, nDays ) {
	var expires =3D "";
	if ( nDays ) {
		var d =3D new Date();
		d.setTime( d.getTime() + nDays * 24 * 60 * 60 * 1000 );
		expires =3D "; expires=3D" + d.toGMTString();
	}

	document.cookie =3D sName + "=3D" + sValue + expires + "; path=3D/";
};

WebFXTabPane.getCookie =3D function (sName) {
	var re =3D new RegExp( "(\;|^)[^;]*(" + sName + ")\=3D([^;]*)(;|$)" );
	var res =3D re.exec( document.cookie );
	return res !=3D null ? res[3] : null;
};

WebFXTabPane.removeCookie =3D function ( name ) {
	setCookie( name, "", -1 );
};


/////////////////////////////////////////////////////////////////////////=
//////////
// The constructor for tab pages. This one should not be used.
// Use WebFXTabPage.addTabPage instead
//
// el : HTMLElement			The html element used to represent the tab pane
// tabPane : WebFXTabPane	The parent tab pane
// nindex :	Number			The index of the page in the parent pane page array
//
function WebFXTabPage( el, tabPane, nIndex ) {
	if ( !hasSupport() || el =3D=3D null ) return;
=09
	this.element =3D el;
	this.element.tabPage =3D this;
	this.index =3D nIndex;
=09
	var cs =3D el.childNodes;
	for (var i =3D 0; i < cs.length; i++) {
		if (cs[i].nodeType =3D=3D 1 && cs[i].className =3D=3D "tab") {
			this.tab =3D cs[i];
			break;
		}
	}
=09
	// insert a tag around content to support keyboard navigation
=09
=09
	var a =3D document.createElement( "A" );
	this.aElement =3D a;
	a.href =3D "#";
	a.onclick =3D function () { return false; };
	while ( this.tab.hasChildNodes() )
		a.appendChild( this.tab.firstChild );
	this.tab.appendChild( a );

=09
	// hook up events, using DOM0
	var oThis =3D this;
	this.tab.onclick =3D function () { oThis.select(); };
	this.tab.onmouseover =3D function () { WebFXTabPage.tabOver( oThis ); =
};
	this.tab.onmouseout =3D function () { WebFXTabPage.tabOut( oThis ); };
}

WebFXTabPage.prototype.show =3D function () {
	var el =3D this.tab;
	var s =3D el.className + " selected";
	s =3D s.replace(/ +/g, " ");
	el.className =3D s;
=09
	this.element.style.display =3D "block";
};

WebFXTabPage.prototype.hide =3D function () {
	var el =3D this.tab;
	var s =3D el.className;
	s =3D s.replace(/ selected/g, "");
	el.className =3D s;

	this.element.style.display =3D "none";
};
=09
WebFXTabPage.prototype.select =3D function () {
	this.tabPane.setSelectedIndex( this.index );
};
=09
WebFXTabPage.prototype.dispose =3D function () {
	this.aElement.onclick =3D null;
	this.aElement =3D null;
	this.element.tabPage =3D null;
	this.tab.onclick =3D null;
	this.tab.onmouseover =3D null;
	this.tab.onmouseout =3D null;
	this.tab =3D null;
	this.tabPane =3D null;
	this.element =3D null;
};

WebFXTabPage.tabOver =3D function ( tabpage ) {
	var el =3D tabpage.tab;
	var s =3D el.className + " hover";
	s =3D s.replace(/ +/g, " ");
	el.className =3D s;
};

WebFXTabPage.tabOut =3D function ( tabpage ) {
	var el =3D tabpage.tab;
	var s =3D el.className;
	s =3D s.replace(/ hover/g, "");
	el.className =3D s;
};


// This function initializes all uninitialized tab panes and tab pages
function setupAllTabs() {
	if ( !hasSupport() ) return;

	var all =3D document.getElementsByTagName( "*" );
	var l =3D all.length;
	var tabPaneRe =3D /tab\-pane/;
	var tabPageRe =3D /tab\-page/;
	var cn, el;
	var parentTabPane;
=09
	for ( var i =3D 0; i < l; i++ ) {
		el =3D all[i]
		cn =3D el.className;

		// no className
		if ( cn =3D=3D "" ) continue;
	=09
		// uninitiated tab pane
		if ( tabPaneRe.test( cn ) && !el.tabPane )
			new WebFXTabPane( el, false );
=09
		// unitiated tab page wit a valid tab pane parent
		else if ( tabPageRe.test( cn ) && !el.tabPage &&
					tabPaneRe.test( el.parentNode.className ) ) {
			el.parentNode.tabPane.addTabPage( el );		=09
		}
	}
}

function disposeAllTabs() {
	if ( !hasSupport() ) return;
=09
	var all =3D document.getElementsByTagName( "*" );
	var l =3D all.length;
	var tabPaneRe =3D /tab\-pane/;
	var cn, el;
	var tabPanes =3D [];
=09
	for ( var i =3D 0; i < l; i++ ) {
		el =3D all[i]
		cn =3D el.className;

		// no className
		if ( cn =3D=3D "" ) continue;
	=09
		// tab pane
		if ( tabPaneRe.test( cn ) && el.tabPane )
			tabPanes[tabPanes.length] =3D el.tabPane;
	}
=09
	for (var i =3D tabPanes.length - 1; i >=3D 0; i--) {
		tabPanes[i].dispose();
		tabPanes[i] =3D null;
	}
}


// initialization hook up

// DOM2
if ( typeof window.addEventListener !=3D "undefined" )
	window.addEventListener( "load", setupAllTabs, false );

// IE=20
else if ( typeof window.attachEvent !=3D "undefined" ) {
	window.attachEvent( "onload", setupAllTabs );
	window.attachEvent( "onunload", disposeAllTabs );
}

else {
	if ( window.onload !=3D null ) {
		var oldOnload =3D window.onload;
		window.onload =3D function ( e ) {
			oldOnload( e );
			setupAllTabs();
		};
	}
	else=20
		window.onload =3D setupAllTabs;
}
------=_NextPart_000_0013_01CBBD67.C5D801A0
Content-Type: application/octet-stream
Content-Transfer-Encoding: quoted-printable
Content-Location: http://ehealth.chiirup.org.uk/limesurvey/admin/scripts/tooltips.js

	=
/************************************************************************=
************************************
	(C) www.dhtmlgoodies.com, October 2005
=09
	This is a script from www.dhtmlgoodies.com. You will find this and a =
lot of other scripts at our website.=09
=09
	Updated:=09
		March, 11th, 2006 - Fixed positioning of tooltip when displayed near =
the right edge of the browser.
		April, 6th 2006, Using iframe in IE in order to make the tooltip cover =
select boxes.
	=09
	Terms of use:
	You are free to use this script as long as the copyright message is =
kept intact. However, you may not
	redistribute, sell or repost it without our permission.
=09
	Thank you!
=09
	www.dhtmlgoodies.com
	Alf Magne Kalleland
=09
	=
*************************************************************************=
***********************************/=09
	var dhtmlgoodies_tooltip =3D false;
	var dhtmlgoodies_tooltipShadow =3D false;
	var dhtmlgoodies_shadowSize =3D 4;
	var dhtmlgoodies_tooltipMaxWidth =3D 200;
	var dhtmlgoodies_tooltipMinWidth =3D 100;
	var dhtmlgoodies_iframe =3D false;
	var tooltip_is_msie =3D (navigator.userAgent.indexOf('MSIE')>=3D0 && =
navigator.userAgent.indexOf('opera')=3D=3D-1 && =
document.all)?true:false;
	function showTooltip(e,tooltipTxt)
	{
	=09
		var bodyWidth =3D =
Math.max(document.body.clientWidth,document.documentElement.clientWidth) =
- 20;
=09
		if(!dhtmlgoodies_tooltip){
			dhtmlgoodies_tooltip =3D document.createElement('DIV');
			dhtmlgoodies_tooltip.id =3D 'dhtmlgoodies_tooltip';
			dhtmlgoodies_tooltipShadow =3D document.createElement('DIV');
			dhtmlgoodies_tooltipShadow.id =3D 'dhtmlgoodies_tooltipShadow';
		=09
			document.body.appendChild(dhtmlgoodies_tooltip);
			document.body.appendChild(dhtmlgoodies_tooltipShadow);=09
		=09
			if(tooltip_is_msie){
				dhtmlgoodies_iframe =3D document.createElement('IFRAME');
				dhtmlgoodies_iframe.frameborder=3D'5';
				dhtmlgoodies_iframe.style.backgroundColor=3D'#FFFFFF';
				dhtmlgoodies_iframe.src =3D '#'; =09
				dhtmlgoodies_iframe.style.zIndex =3D 100;
				dhtmlgoodies_iframe.style.position =3D 'absolute';
				document.body.appendChild(dhtmlgoodies_iframe);
			}
		=09
		}
	=09
		dhtmlgoodies_tooltip.style.display=3D'block';
		dhtmlgoodies_tooltipShadow.style.display=3D'block';
		if(tooltip_is_msie)dhtmlgoodies_iframe.style.display=3D'block';
	=09
		var st =3D =
Math.max(document.body.scrollTop,document.documentElement.scrollTop);
		if(navigator.userAgent.toLowerCase().indexOf('safari')>=3D0)st=3D0;=20
		var leftPos =3D e.clientX + 10;
	=09
		dhtmlgoodies_tooltip.style.width =3D null;	// Reset style width if =
it's set=20
		dhtmlgoodies_tooltip.innerHTML =3D tooltipTxt;
		dhtmlgoodies_tooltip.style.left =3D leftPos + 'px';
		dhtmlgoodies_tooltip.style.top =3D e.clientY + 10 + st + 'px';

	=09
		dhtmlgoodies_tooltipShadow.style.left =3D  leftPos + =
dhtmlgoodies_shadowSize + 'px';
		dhtmlgoodies_tooltipShadow.style.top =3D e.clientY + 10 + st + =
dhtmlgoodies_shadowSize + 'px';
	=09
		if(dhtmlgoodies_tooltip.offsetWidth>dhtmlgoodies_tooltipMaxWidth){	/* =
Exceeding max width of tooltip ? */
			dhtmlgoodies_tooltip.style.width =3D dhtmlgoodies_tooltipMaxWidth + =
'px';
		}
	=09
		var tooltipWidth =3D dhtmlgoodies_tooltip.offsetWidth;	=09
		if(tooltipWidth<dhtmlgoodies_tooltipMinWidth)tooltipWidth =3D =
dhtmlgoodies_tooltipMinWidth;
	=09
	=09
		dhtmlgoodies_tooltip.style.width =3D tooltipWidth + 'px';
		dhtmlgoodies_tooltipShadow.style.width =3D =
dhtmlgoodies_tooltip.offsetWidth + 'px';
		dhtmlgoodies_tooltipShadow.style.height =3D =
dhtmlgoodies_tooltip.offsetHeight + 'px';	=09
	=09
		if((leftPos + tooltipWidth)>bodyWidth){
			dhtmlgoodies_tooltip.style.left =3D =
(dhtmlgoodies_tooltipShadow.style.left.replace('px','') - ((leftPos + =
tooltipWidth)-bodyWidth)) + 'px';
			dhtmlgoodies_tooltipShadow.style.left =3D =
(dhtmlgoodies_tooltipShadow.style.left.replace('px','') - ((leftPos + =
tooltipWidth)-bodyWidth) + dhtmlgoodies_shadowSize) + 'px';
		}
	=09
		if(tooltip_is_msie){
			dhtmlgoodies_iframe.style.left =3D dhtmlgoodies_tooltip.style.left;
			dhtmlgoodies_iframe.style.top =3D dhtmlgoodies_tooltip.style.top;
			dhtmlgoodies_iframe.style.width =3D dhtmlgoodies_tooltip.offsetWidth =
+ 'px';
			dhtmlgoodies_iframe.style.height =3D =
dhtmlgoodies_tooltip.offsetHeight + 'px';
	=09
		}
			=09
	}
=09
	function hideTooltip()
	{
		dhtmlgoodies_tooltip.style.display=3D'none';
		dhtmlgoodies_tooltipShadow.style.display=3D'none';	=09
		if(tooltip_is_msie)dhtmlgoodies_iframe.style.display=3D'none';	=09
	}
------=_NextPart_000_0013_01CBBD67.C5D801A0
Content-Type: application/octet-stream
Content-Transfer-Encoding: quoted-printable
Content-Location: http://ehealth.chiirup.org.uk/limesurvey/scripts/calendar/calendar.js

/*  Copyright Mihai Bazon, 2002-2005  |  www.bazon.net/mishoo=0A=
 * -----------------------------------------------------------=0A=
 *=0A=
 * The DHTML Calendar, version 1.0 "It is happening again"=0A=
 *=0A=
 * Details and latest version at:=0A=
 * www.dynarch.com/projects/calendar=0A=
 *=0A=
 * This script is developed by Dynarch.com.  Visit us at www.dynarch.com.=0A=
 *=0A=
 * This script is distributed under the GNU Lesser General Public =
License.=0A=
 * Read the entire license text here: =
http://www.gnu.org/licenses/lgpl.html=0A=
 */=0A=
=0A=
// $Id: calendar.js,v 1.51 2005/03/07 16:44:31 mishoo Exp $=0A=
=0A=
/** The Calendar object constructor. */=0A=
Calendar =3D function (firstDayOfWeek, dateStr, onSelected, onClose) {=0A=
	// member variables=0A=
	this.activeDiv =3D null;=0A=
	this.currentDateEl =3D null;=0A=
	this.getDateStatus =3D null;=0A=
	this.getDateToolTip =3D null;=0A=
	this.getDateText =3D null;=0A=
	this.timeout =3D null;=0A=
	this.onSelected =3D onSelected || null;=0A=
	this.onClose =3D onClose || null;=0A=
	this.dragging =3D false;=0A=
	this.hidden =3D false;=0A=
	this.minYear =3D 1970;=0A=
	this.maxYear =3D 2050;=0A=
	this.dateFormat =3D Calendar._TT["DEF_DATE_FORMAT"];=0A=
	this.ttDateFormat =3D Calendar._TT["TT_DATE_FORMAT"];=0A=
	this.isPopup =3D true;=0A=
	this.weekNumbers =3D true;=0A=
	this.firstDayOfWeek =3D typeof firstDayOfWeek =3D=3D "number" ? =
firstDayOfWeek : Calendar._FD; // 0 for Sunday, 1 for Monday, etc.=0A=
	this.showsOtherMonths =3D false;=0A=
	this.dateStr =3D dateStr;=0A=
	this.ar_days =3D null;=0A=
	this.showsTime =3D false;=0A=
	this.time24 =3D true;=0A=
	this.yearStep =3D 2;=0A=
	this.hiliteToday =3D true;=0A=
	this.multiple =3D null;=0A=
	// HTML elements=0A=
	this.table =3D null;=0A=
	this.element =3D null;=0A=
	this.tbody =3D null;=0A=
	this.firstdayname =3D null;=0A=
	// Combo boxes=0A=
	this.monthsCombo =3D null;=0A=
	this.yearsCombo =3D null;=0A=
	this.hilitedMonth =3D null;=0A=
	this.activeMonth =3D null;=0A=
	this.hilitedYear =3D null;=0A=
	this.activeYear =3D null;=0A=
	// Information=0A=
	this.dateClicked =3D false;=0A=
=0A=
	// one-time initializations=0A=
	if (typeof Calendar._SDN =3D=3D "undefined") {=0A=
		// table of short day names=0A=
		if (typeof Calendar._SDN_len =3D=3D "undefined")=0A=
			Calendar._SDN_len =3D 3;=0A=
		var ar =3D new Array();=0A=
		for (var i =3D 8; i > 0;) {=0A=
			ar[--i] =3D Calendar._DN[i].substr(0, Calendar._SDN_len);=0A=
		}=0A=
		Calendar._SDN =3D ar;=0A=
		// table of short month names=0A=
		if (typeof Calendar._SMN_len =3D=3D "undefined")=0A=
			Calendar._SMN_len =3D 3;=0A=
		ar =3D new Array();=0A=
		for (var i =3D 12; i > 0;) {=0A=
			ar[--i] =3D Calendar._MN[i].substr(0, Calendar._SMN_len);=0A=
		}=0A=
		Calendar._SMN =3D ar;=0A=
	}=0A=
};=0A=
=0A=
// ** constants=0A=
=0A=
/// "static", needed for event handlers.=0A=
Calendar._C =3D null;=0A=
=0A=
/// detect a special case of "web browser"=0A=
Calendar.is_ie =3D ( /msie/i.test(navigator.userAgent) &&=0A=
		   !/opera/i.test(navigator.userAgent) );=0A=
=0A=
Calendar.is_ie5 =3D ( Calendar.is_ie && /msie =
5\.0/i.test(navigator.userAgent) );=0A=
=0A=
/// detect Opera browser=0A=
Calendar.is_opera =3D /opera/i.test(navigator.userAgent);=0A=
=0A=
/// detect KHTML-based browsers=0A=
Calendar.is_khtml =3D =
/Konqueror|Safari|KHTML/i.test(navigator.userAgent);=0A=
=0A=
// BEGIN: UTILITY FUNCTIONS; beware that these might be moved into a =
separate=0A=
//        library, at some point.=0A=
=0A=
Calendar.getAbsolutePos =3D function(el) {=0A=
	var SL =3D 0, ST =3D 0;=0A=
	var is_div =3D /^div$/i.test(el.tagName);=0A=
	if (is_div && el.scrollLeft)=0A=
		SL =3D el.scrollLeft;=0A=
	if (is_div && el.scrollTop)=0A=
		ST =3D el.scrollTop;=0A=
	var r =3D { x: el.offsetLeft - SL, y: el.offsetTop - ST };=0A=
	if (el.offsetParent) {=0A=
		var tmp =3D this.getAbsolutePos(el.offsetParent);=0A=
		r.x +=3D tmp.x;=0A=
		r.y +=3D tmp.y;=0A=
	}=0A=
	return r;=0A=
};=0A=
=0A=
Calendar.isRelated =3D function (el, evt) {=0A=
	var related =3D evt.relatedTarget;=0A=
	if (!related) {=0A=
		var type =3D evt.type;=0A=
		if (type =3D=3D "mouseover") {=0A=
			related =3D evt.fromElement;=0A=
		} else if (type =3D=3D "mouseout") {=0A=
			related =3D evt.toElement;=0A=
		}=0A=
	}=0A=
	while (related) {=0A=
		if (related =3D=3D el) {=0A=
			return true;=0A=
		}=0A=
		related =3D related.parentNode;=0A=
	}=0A=
	return false;=0A=
};=0A=
=0A=
Calendar.removeClass =3D function(el, className) {=0A=
	if (!(el && el.className)) {=0A=
		return;=0A=
	}=0A=
	var cls =3D el.className.split(" ");=0A=
	var ar =3D new Array();=0A=
	for (var i =3D cls.length; i > 0;) {=0A=
		if (cls[--i] !=3D className) {=0A=
			ar[ar.length] =3D cls[i];=0A=
		}=0A=
	}=0A=
	el.className =3D ar.join(" ");=0A=
};=0A=
=0A=
Calendar.addClass =3D function(el, className) {=0A=
	Calendar.removeClass(el, className);=0A=
	el.className +=3D " " + className;=0A=
};=0A=
=0A=
// FIXME: the following 2 functions totally suck, are useless and should =
be replaced immediately.=0A=
Calendar.getElement =3D function(ev) {=0A=
	var f =3D Calendar.is_ie ? window.event.srcElement : ev.currentTarget;=0A=
	while (f.nodeType !=3D 1 || /^div$/i.test(f.tagName))=0A=
		f =3D f.parentNode;=0A=
	return f;=0A=
};=0A=
=0A=
Calendar.getTargetElement =3D function(ev) {=0A=
	var f =3D Calendar.is_ie ? window.event.srcElement : ev.target;=0A=
	while (f.nodeType !=3D 1)=0A=
		f =3D f.parentNode;=0A=
	return f;=0A=
};=0A=
=0A=
Calendar.stopEvent =3D function(ev) {=0A=
	ev || (ev =3D window.event);=0A=
	if (Calendar.is_ie) {=0A=
		ev.cancelBubble =3D true;=0A=
		ev.returnValue =3D false;=0A=
	} else {=0A=
		ev.preventDefault();=0A=
		ev.stopPropagation();=0A=
	}=0A=
	return false;=0A=
};=0A=
=0A=
Calendar.addEvent =3D function(el, evname, func) {=0A=
	if (el.attachEvent) { // IE=0A=
		el.attachEvent("on" + evname, func);=0A=
	} else if (el.addEventListener) { // Gecko / W3C=0A=
		el.addEventListener(evname, func, true);=0A=
	} else {=0A=
		el["on" + evname] =3D func;=0A=
	}=0A=
};=0A=
=0A=
Calendar.removeEvent =3D function(el, evname, func) {=0A=
	if (el.detachEvent) { // IE=0A=
		el.detachEvent("on" + evname, func);=0A=
	} else if (el.removeEventListener) { // Gecko / W3C=0A=
		el.removeEventListener(evname, func, true);=0A=
	} else {=0A=
		el["on" + evname] =3D null;=0A=
	}=0A=
};=0A=
=0A=
Calendar.createElement =3D function(type, parent) {=0A=
	var el =3D null;=0A=
	if (document.createElementNS) {=0A=
		// use the XHTML namespace; IE won't normally get here unless=0A=
		// _they_ "fix" the DOM2 implementation.=0A=
		el =3D document.createElementNS("http://www.w3.org/1999/xhtml", type);=0A=
	} else {=0A=
		el =3D document.createElement(type);=0A=
	}=0A=
	if (typeof parent !=3D "undefined") {=0A=
		parent.appendChild(el);=0A=
	}=0A=
	return el;=0A=
};=0A=
=0A=
// END: UTILITY FUNCTIONS=0A=
=0A=
// BEGIN: CALENDAR STATIC FUNCTIONS=0A=
=0A=
/** Internal -- adds a set of events to make some element behave like a =
button. */=0A=
Calendar._add_evs =3D function(el) {=0A=
	with (Calendar) {=0A=
		addEvent(el, "mouseover", dayMouseOver);=0A=
		addEvent(el, "mousedown", dayMouseDown);=0A=
		addEvent(el, "mouseout", dayMouseOut);=0A=
		if (is_ie) {=0A=
			addEvent(el, "dblclick", dayMouseDblClick);=0A=
			el.setAttribute("unselectable", true);=0A=
		}=0A=
	}=0A=
};=0A=
=0A=
Calendar.findMonth =3D function(el) {=0A=
	if (typeof el.month !=3D "undefined") {=0A=
		return el;=0A=
	} else if (typeof el.parentNode.month !=3D "undefined") {=0A=
		return el.parentNode;=0A=
	}=0A=
	return null;=0A=
};=0A=
=0A=
Calendar.findYear =3D function(el) {=0A=
	if (typeof el.year !=3D "undefined") {=0A=
		return el;=0A=
	} else if (typeof el.parentNode.year !=3D "undefined") {=0A=
		return el.parentNode;=0A=
	}=0A=
	return null;=0A=
};=0A=
=0A=
Calendar.showMonthsCombo =3D function () {=0A=
	var cal =3D Calendar._C;=0A=
	if (!cal) {=0A=
		return false;=0A=
	}=0A=
	var cal =3D cal;=0A=
	var cd =3D cal.activeDiv;=0A=
	var mc =3D cal.monthsCombo;=0A=
	if (cal.hilitedMonth) {=0A=
		Calendar.removeClass(cal.hilitedMonth, "hilite");=0A=
	}=0A=
	if (cal.activeMonth) {=0A=
		Calendar.removeClass(cal.activeMonth, "active");=0A=
	}=0A=
	var mon =3D =
cal.monthsCombo.getElementsByTagName("div")[cal.date.getMonth()];=0A=
	Calendar.addClass(mon, "active");=0A=
	cal.activeMonth =3D mon;=0A=
	var s =3D mc.style;=0A=
	s.display =3D "block";=0A=
	if (cd.navtype < 0)=0A=
		s.left =3D cd.offsetLeft + "px";=0A=
	else {=0A=
		var mcw =3D mc.offsetWidth;=0A=
		if (typeof mcw =3D=3D "undefined")=0A=
			// Konqueror brain-dead techniques=0A=
			mcw =3D 50;=0A=
		s.left =3D (cd.offsetLeft + cd.offsetWidth - mcw) + "px";=0A=
	}=0A=
	s.top =3D (cd.offsetTop + cd.offsetHeight) + "px";=0A=
};=0A=
=0A=
Calendar.showYearsCombo =3D function (fwd) {=0A=
	var cal =3D Calendar._C;=0A=
	if (!cal) {=0A=
		return false;=0A=
	}=0A=
	var cal =3D cal;=0A=
	var cd =3D cal.activeDiv;=0A=
	var yc =3D cal.yearsCombo;=0A=
	if (cal.hilitedYear) {=0A=
		Calendar.removeClass(cal.hilitedYear, "hilite");=0A=
	}=0A=
	if (cal.activeYear) {=0A=
		Calendar.removeClass(cal.activeYear, "active");=0A=
	}=0A=
	cal.activeYear =3D null;=0A=
	var Y =3D cal.date.getFullYear() + (fwd ? 1 : -1);=0A=
	var yr =3D yc.firstChild;=0A=
	var show =3D false;=0A=
	for (var i =3D 12; i > 0; --i) {=0A=
		if (Y >=3D cal.minYear && Y <=3D cal.maxYear) {=0A=
			yr.innerHTML =3D Y;=0A=
			yr.year =3D Y;=0A=
			yr.style.display =3D "block";=0A=
			show =3D true;=0A=
		} else {=0A=
			yr.style.display =3D "none";=0A=
		}=0A=
		yr =3D yr.nextSibling;=0A=
		Y +=3D fwd ? cal.yearStep : -cal.yearStep;=0A=
	}=0A=
	if (show) {=0A=
		var s =3D yc.style;=0A=
		s.display =3D "block";=0A=
		if (cd.navtype < 0)=0A=
			s.left =3D cd.offsetLeft + "px";=0A=
		else {=0A=
			var ycw =3D yc.offsetWidth;=0A=
			if (typeof ycw =3D=3D "undefined")=0A=
				// Konqueror brain-dead techniques=0A=
				ycw =3D 50;=0A=
			s.left =3D (cd.offsetLeft + cd.offsetWidth - ycw) + "px";=0A=
		}=0A=
		s.top =3D (cd.offsetTop + cd.offsetHeight) + "px";=0A=
	}=0A=
};=0A=
=0A=
// event handlers=0A=
=0A=
Calendar.tableMouseUp =3D function(ev) {=0A=
	var cal =3D Calendar._C;=0A=
	if (!cal) {=0A=
		return false;=0A=
	}=0A=
	if (cal.timeout) {=0A=
		clearTimeout(cal.timeout);=0A=
	}=0A=
	var el =3D cal.activeDiv;=0A=
	if (!el) {=0A=
		return false;=0A=
	}=0A=
	var target =3D Calendar.getTargetElement(ev);=0A=
	ev || (ev =3D window.event);=0A=
	Calendar.removeClass(el, "active");=0A=
	if (target =3D=3D el || target.parentNode =3D=3D el) {=0A=
		Calendar.cellClick(el, ev);=0A=
	}=0A=
	var mon =3D Calendar.findMonth(target);=0A=
	var date =3D null;=0A=
	if (mon) {=0A=
		date =3D new Date(cal.date);=0A=
		if (mon.month !=3D date.getMonth()) {=0A=
			date.setMonth(mon.month);=0A=
			cal.setDate(date);=0A=
			cal.dateClicked =3D false;=0A=
			cal.callHandler();=0A=
		}=0A=
	} else {=0A=
		var year =3D Calendar.findYear(target);=0A=
		if (year) {=0A=
			date =3D new Date(cal.date);=0A=
			if (year.year !=3D date.getFullYear()) {=0A=
				date.setFullYear(year.year);=0A=
				cal.setDate(date);=0A=
				cal.dateClicked =3D false;=0A=
				cal.callHandler();=0A=
			}=0A=
		}=0A=
	}=0A=
	with (Calendar) {=0A=
		removeEvent(document, "mouseup", tableMouseUp);=0A=
		removeEvent(document, "mouseover", tableMouseOver);=0A=
		removeEvent(document, "mousemove", tableMouseOver);=0A=
		cal._hideCombos();=0A=
		_C =3D null;=0A=
		return stopEvent(ev);=0A=
	}=0A=
};=0A=
=0A=
Calendar.tableMouseOver =3D function (ev) {=0A=
	var cal =3D Calendar._C;=0A=
	if (!cal) {=0A=
		return;=0A=
	}=0A=
	var el =3D cal.activeDiv;=0A=
	var target =3D Calendar.getTargetElement(ev);=0A=
	if (target =3D=3D el || target.parentNode =3D=3D el) {=0A=
		Calendar.addClass(el, "hilite active");=0A=
		Calendar.addClass(el.parentNode, "rowhilite");=0A=
	} else {=0A=
		if (typeof el.navtype =3D=3D "undefined" || (el.navtype !=3D 50 && =
(el.navtype =3D=3D 0 || Math.abs(el.navtype) > 2)))=0A=
			Calendar.removeClass(el, "active");=0A=
		Calendar.removeClass(el, "hilite");=0A=
		Calendar.removeClass(el.parentNode, "rowhilite");=0A=
	}=0A=
	ev || (ev =3D window.event);=0A=
	if (el.navtype =3D=3D 50 && target !=3D el) {=0A=
		var pos =3D Calendar.getAbsolutePos(el);=0A=
		var w =3D el.offsetWidth;=0A=
		var x =3D ev.clientX;=0A=
		var dx;=0A=
		var decrease =3D true;=0A=
		if (x > pos.x + w) {=0A=
			dx =3D x - pos.x - w;=0A=
			decrease =3D false;=0A=
		} else=0A=
			dx =3D pos.x - x;=0A=
=0A=
		if (dx < 0) dx =3D 0;=0A=
		var range =3D el._range;=0A=
		var current =3D el._current;=0A=
		var count =3D Math.floor(dx / 10) % range.length;=0A=
		for (var i =3D range.length; --i >=3D 0;)=0A=
			if (range[i] =3D=3D current)=0A=
				break;=0A=
		while (count-- > 0)=0A=
			if (decrease) {=0A=
				if (--i < 0)=0A=
					i =3D range.length - 1;=0A=
			} else if ( ++i >=3D range.length )=0A=
				i =3D 0;=0A=
		var newval =3D range[i];=0A=
		el.innerHTML =3D newval;=0A=
=0A=
		cal.onUpdateTime();=0A=
	}=0A=
	var mon =3D Calendar.findMonth(target);=0A=
	if (mon) {=0A=
		if (mon.month !=3D cal.date.getMonth()) {=0A=
			if (cal.hilitedMonth) {=0A=
				Calendar.removeClass(cal.hilitedMonth, "hilite");=0A=
			}=0A=
			Calendar.addClass(mon, "hilite");=0A=
			cal.hilitedMonth =3D mon;=0A=
		} else if (cal.hilitedMonth) {=0A=
			Calendar.removeClass(cal.hilitedMonth, "hilite");=0A=
		}=0A=
	} else {=0A=
		if (cal.hilitedMonth) {=0A=
			Calendar.removeClass(cal.hilitedMonth, "hilite");=0A=
		}=0A=
		var year =3D Calendar.findYear(target);=0A=
		if (year) {=0A=
			if (year.year !=3D cal.date.getFullYear()) {=0A=
				if (cal.hilitedYear) {=0A=
					Calendar.removeClass(cal.hilitedYear, "hilite");=0A=
				}=0A=
				Calendar.addClass(year, "hilite");=0A=
				cal.hilitedYear =3D year;=0A=
			} else if (cal.hilitedYear) {=0A=
				Calendar.removeClass(cal.hilitedYear, "hilite");=0A=
			}=0A=
		} else if (cal.hilitedYear) {=0A=
			Calendar.removeClass(cal.hilitedYear, "hilite");=0A=
		}=0A=
	}=0A=
	return Calendar.stopEvent(ev);=0A=
};=0A=
=0A=
Calendar.tableMouseDown =3D function (ev) {=0A=
	if (Calendar.getTargetElement(ev) =3D=3D Calendar.getElement(ev)) {=0A=
		return Calendar.stopEvent(ev);=0A=
	}=0A=
};=0A=
=0A=
Calendar.calDragIt =3D function (ev) {=0A=
	var cal =3D Calendar._C;=0A=
	if (!(cal && cal.dragging)) {=0A=
		return false;=0A=
	}=0A=
	var posX;=0A=
	var posY;=0A=
	if (Calendar.is_ie) {=0A=
		posY =3D window.event.clientY + document.body.scrollTop;=0A=
		posX =3D window.event.clientX + document.body.scrollLeft;=0A=
	} else {=0A=
		posX =3D ev.pageX;=0A=
		posY =3D ev.pageY;=0A=
	}=0A=
	cal.hideShowCovered();=0A=
	var st =3D cal.element.style;=0A=
	st.left =3D (posX - cal.xOffs) + "px";=0A=
	st.top =3D (posY - cal.yOffs) + "px";=0A=
	return Calendar.stopEvent(ev);=0A=
};=0A=
=0A=
Calendar.calDragEnd =3D function (ev) {=0A=
	var cal =3D Calendar._C;=0A=
	if (!cal) {=0A=
		return false;=0A=
	}=0A=
	cal.dragging =3D false;=0A=
	with (Calendar) {=0A=
		removeEvent(document, "mousemove", calDragIt);=0A=
		removeEvent(document, "mouseup", calDragEnd);=0A=
		tableMouseUp(ev);=0A=
	}=0A=
	cal.hideShowCovered();=0A=
};=0A=
=0A=
Calendar.dayMouseDown =3D function(ev) {=0A=
	var el =3D Calendar.getElement(ev);=0A=
	if (el.disabled) {=0A=
		return false;=0A=
	}=0A=
	var cal =3D el.calendar;=0A=
	cal.activeDiv =3D el;=0A=
	Calendar._C =3D cal;=0A=
	if (el.navtype !=3D 300) with (Calendar) {=0A=
		if (el.navtype =3D=3D 50) {=0A=
			el._current =3D el.innerHTML;=0A=
			addEvent(document, "mousemove", tableMouseOver);=0A=
		} else=0A=
			addEvent(document, Calendar.is_ie5 ? "mousemove" : "mouseover", =
tableMouseOver);=0A=
		addClass(el, "hilite active");=0A=
		addEvent(document, "mouseup", tableMouseUp);=0A=
	} else if (cal.isPopup) {=0A=
		cal._dragStart(ev);=0A=
	}=0A=
	if (el.navtype =3D=3D -1 || el.navtype =3D=3D 1) {=0A=
		if (cal.timeout) clearTimeout(cal.timeout);=0A=
		cal.timeout =3D setTimeout("Calendar.showMonthsCombo()", 250);=0A=
	} else if (el.navtype =3D=3D -2 || el.navtype =3D=3D 2) {=0A=
		if (cal.timeout) clearTimeout(cal.timeout);=0A=
		cal.timeout =3D setTimeout((el.navtype > 0) ? =
"Calendar.showYearsCombo(true)" : "Calendar.showYearsCombo(false)", 250);=0A=
	} else {=0A=
		cal.timeout =3D null;=0A=
	}=0A=
	return Calendar.stopEvent(ev);=0A=
};=0A=
=0A=
Calendar.dayMouseDblClick =3D function(ev) {=0A=
	Calendar.cellClick(Calendar.getElement(ev), ev || window.event);=0A=
	if (Calendar.is_ie) {=0A=
		document.selection.empty();=0A=
	}=0A=
};=0A=
=0A=
Calendar.dayMouseOver =3D function(ev) {=0A=
	var el =3D Calendar.getElement(ev);=0A=
	if (Calendar.isRelated(el, ev) || Calendar._C || el.disabled) {=0A=
		return false;=0A=
	}=0A=
	if (el.ttip) {=0A=
		if (el.ttip.substr(0, 1) =3D=3D "_") {=0A=
			el.ttip =3D el.caldate.print(el.calendar.ttDateFormat) + =
el.ttip.substr(1);=0A=
		}=0A=
		el.calendar.tooltips.innerHTML =3D el.ttip;=0A=
	}=0A=
	if (el.navtype !=3D 300) {=0A=
		Calendar.addClass(el, "hilite");=0A=
		if (el.caldate) {=0A=
			Calendar.addClass(el.parentNode, "rowhilite");=0A=
		}=0A=
	}=0A=
	return Calendar.stopEvent(ev);=0A=
};=0A=
=0A=
Calendar.dayMouseOut =3D function(ev) {=0A=
	with (Calendar) {=0A=
		var el =3D getElement(ev);=0A=
		if (isRelated(el, ev) || _C || el.disabled)=0A=
			return false;=0A=
		removeClass(el, "hilite");=0A=
		if (el.caldate)=0A=
			removeClass(el.parentNode, "rowhilite");=0A=
		if (el.calendar)=0A=
			el.calendar.tooltips.innerHTML =3D _TT["SEL_DATE"];=0A=
		return stopEvent(ev);=0A=
	}=0A=
};=0A=
=0A=
/**=0A=
 *  A generic "click" handler :) handles all types of buttons defined in =
this=0A=
 *  calendar.=0A=
 */=0A=
Calendar.cellClick =3D function(el, ev) {=0A=
	var cal =3D el.calendar;=0A=
	var closing =3D false;=0A=
	var newdate =3D false;=0A=
	var date =3D null;=0A=
	if (typeof el.navtype =3D=3D "undefined") {=0A=
		if (cal.currentDateEl) {=0A=
			Calendar.removeClass(cal.currentDateEl, "selected");=0A=
			Calendar.addClass(el, "selected");=0A=
			closing =3D (cal.currentDateEl =3D=3D el);=0A=
			if (!closing) {=0A=
				cal.currentDateEl =3D el;=0A=
			}=0A=
		}=0A=
		cal.date.setDateOnly(el.caldate);=0A=
		date =3D cal.date;=0A=
		var other_month =3D !(cal.dateClicked =3D !el.otherMonth);=0A=
		if (!other_month && !cal.currentDateEl)=0A=
			cal._toggleMultipleDate(new Date(date));=0A=
		else=0A=
			newdate =3D !el.disabled;=0A=
		// a date was clicked=0A=
		if (other_month)=0A=
			cal._init(cal.firstDayOfWeek, date);=0A=
	} else {=0A=
		if (el.navtype =3D=3D 200) {=0A=
			Calendar.removeClass(el, "hilite");=0A=
			cal.callCloseHandler();=0A=
			return;=0A=
		}=0A=
		date =3D new Date(cal.date);=0A=
		if (el.navtype =3D=3D 0)=0A=
			date.setDateOnly(new Date()); // TODAY=0A=
		// unless "today" was clicked, we assume no date was clicked so=0A=
		// the selected handler will know not to close the calenar when=0A=
		// in single-click mode.=0A=
		// cal.dateClicked =3D (el.navtype =3D=3D 0);=0A=
		cal.dateClicked =3D false;=0A=
		var year =3D date.getFullYear();=0A=
		var mon =3D date.getMonth();=0A=
		function setMonth(m) {=0A=
			var day =3D date.getDate();=0A=
			var max =3D date.getMonthDays(m);=0A=
			if (day > max) {=0A=
				date.setDate(max);=0A=
			}=0A=
			date.setMonth(m);=0A=
		};=0A=
		switch (el.navtype) {=0A=
		    case 400:=0A=
			Calendar.removeClass(el, "hilite");=0A=
			var text =3D Calendar._TT["ABOUT"];=0A=
			if (typeof text !=3D "undefined") {=0A=
				text +=3D cal.showsTime ? Calendar._TT["ABOUT_TIME"] : "";=0A=
			} else {=0A=
				// FIXME: this should be removed as soon as lang files get updated!=0A=
				text =3D "Help and about box text is not translated into this =
language.\n" +=0A=
					"If you know this language and you feel generous please update\n" +=0A=
					"the corresponding file in \"lang\" subdir to match =
calendar-en.js\n" +=0A=
					"and send it back to <mihai_bazon@yahoo.com> to get it into the =
distribution  ;-)\n\n" +=0A=
					"Thank you!\n" +=0A=
					"http://dynarch.com/mishoo/calendar.epl\n";=0A=
			}=0A=
			alert(text);=0A=
			return;=0A=
		    case -2:=0A=
			if (year > cal.minYear) {=0A=
				date.setFullYear(year - 1);=0A=
			}=0A=
			break;=0A=
		    case -1:=0A=
			if (mon > 0) {=0A=
				setMonth(mon - 1);=0A=
			} else if (year-- > cal.minYear) {=0A=
				date.setFullYear(year);=0A=
				setMonth(11);=0A=
			}=0A=
			break;=0A=
		    case 1:=0A=
			if (mon < 11) {=0A=
				setMonth(mon + 1);=0A=
			} else if (year < cal.maxYear) {=0A=
				date.setFullYear(year + 1);=0A=
				setMonth(0);=0A=
			}=0A=
			break;=0A=
		    case 2:=0A=
			if (year < cal.maxYear) {=0A=
				date.setFullYear(year + 1);=0A=
			}=0A=
			break;=0A=
		    case 100:=0A=
			cal.setFirstDayOfWeek(el.fdow);=0A=
			return;=0A=
		    case 50:=0A=
			var range =3D el._range;=0A=
			var current =3D el.innerHTML;=0A=
			for (var i =3D range.length; --i >=3D 0;)=0A=
				if (range[i] =3D=3D current)=0A=
					break;=0A=
			if (ev && ev.shiftKey) {=0A=
				if (--i < 0)=0A=
					i =3D range.length - 1;=0A=
			} else if ( ++i >=3D range.length )=0A=
				i =3D 0;=0A=
			var newval =3D range[i];=0A=
			el.innerHTML =3D newval;=0A=
			cal.onUpdateTime();=0A=
			return;=0A=
		    case 0:=0A=
			// TODAY will bring us here=0A=
			if ((typeof cal.getDateStatus =3D=3D "function") &&=0A=
			    cal.getDateStatus(date, date.getFullYear(), date.getMonth(), =
date.getDate())) {=0A=
				return false;=0A=
			}=0A=
			break;=0A=
		}=0A=
		if (!date.equalsTo(cal.date)) {=0A=
			cal.setDate(date);=0A=
			newdate =3D true;=0A=
		} else if (el.navtype =3D=3D 0)=0A=
			newdate =3D closing =3D true;=0A=
	}=0A=
	if (newdate) {=0A=
		ev && cal.callHandler();=0A=
	}=0A=
	if (closing) {=0A=
		Calendar.removeClass(el, "hilite");=0A=
		ev && cal.callCloseHandler();=0A=
	}=0A=
};=0A=
=0A=
// END: CALENDAR STATIC FUNCTIONS=0A=
=0A=
// BEGIN: CALENDAR OBJECT FUNCTIONS=0A=
=0A=
/**=0A=
 *  This function creates the calendar inside the given parent.  If _par =
is=0A=
 *  null than it creates a popup calendar inside the BODY element.  If =
_par is=0A=
 *  an element, be it BODY, then it creates a non-popup calendar (still=0A=
 *  hidden).  Some properties need to be set before calling this =
function.=0A=
 */=0A=
Calendar.prototype.create =3D function (_par) {=0A=
	var parent =3D null;=0A=
	if (! _par) {=0A=
		// default parent is the document body, in which case we create=0A=
		// a popup calendar.=0A=
		parent =3D document.getElementsByTagName("body")[0];=0A=
		this.isPopup =3D true;=0A=
	} else {=0A=
		parent =3D _par;=0A=
		this.isPopup =3D false;=0A=
	}=0A=
	this.date =3D this.dateStr ? new Date(this.dateStr) : new Date();=0A=
=0A=
	var table =3D Calendar.createElement("table");=0A=
	this.table =3D table;=0A=
	table.cellSpacing =3D 0;=0A=
	table.cellPadding =3D 0;=0A=
	table.calendar =3D this;=0A=
	Calendar.addEvent(table, "mousedown", Calendar.tableMouseDown);=0A=
=0A=
	var div =3D Calendar.createElement("div");=0A=
	this.element =3D div;=0A=
	div.className =3D "calendar";=0A=
	if (this.isPopup) {=0A=
		div.style.position =3D "absolute";=0A=
		div.style.display =3D "none";=0A=
	}=0A=
	div.appendChild(table);=0A=
=0A=
	var thead =3D Calendar.createElement("thead", table);=0A=
	var cell =3D null;=0A=
	var row =3D null;=0A=
=0A=
	var cal =3D this;=0A=
	var hh =3D function (text, cs, navtype) {=0A=
		cell =3D Calendar.createElement("td", row);=0A=
		cell.colSpan =3D cs;=0A=
		cell.className =3D "button";=0A=
		if (navtype !=3D 0 && Math.abs(navtype) <=3D 2)=0A=
			cell.className +=3D " nav";=0A=
		Calendar._add_evs(cell);=0A=
		cell.calendar =3D cal;=0A=
		cell.navtype =3D navtype;=0A=
		cell.innerHTML =3D "<div unselectable=3D'on'>" + text + "</div>";=0A=
		return cell;=0A=
	};=0A=
=0A=
	row =3D Calendar.createElement("tr", thead);=0A=
	var title_length =3D 6;=0A=
	(this.isPopup) && --title_length;=0A=
	(this.weekNumbers) && ++title_length;=0A=
=0A=
	hh("?", 1, 400).ttip =3D Calendar._TT["INFO"];=0A=
	this.title =3D hh("", title_length, 300);=0A=
	this.title.className =3D "title";=0A=
	if (this.isPopup) {=0A=
		this.title.ttip =3D Calendar._TT["DRAG_TO_MOVE"];=0A=
		this.title.style.cursor =3D "move";=0A=
		hh("&#x00d7;", 1, 200).ttip =3D Calendar._TT["CLOSE"];=0A=
	}=0A=
=0A=
	row =3D Calendar.createElement("tr", thead);=0A=
	row.className =3D "headrow";=0A=
=0A=
	this._nav_py =3D hh("&#x00ab;", 1, -2);=0A=
	this._nav_py.ttip =3D Calendar._TT["PREV_YEAR"];=0A=
=0A=
	this._nav_pm =3D hh("&#x2039;", 1, -1);=0A=
	this._nav_pm.ttip =3D Calendar._TT["PREV_MONTH"];=0A=
=0A=
	this._nav_now =3D hh(Calendar._TT["TODAY"], this.weekNumbers ? 4 : 3, =
0);=0A=
	this._nav_now.ttip =3D Calendar._TT["GO_TODAY"];=0A=
=0A=
	this._nav_nm =3D hh("&#x203a;", 1, 1);=0A=
	this._nav_nm.ttip =3D Calendar._TT["NEXT_MONTH"];=0A=
=0A=
	this._nav_ny =3D hh("&#x00bb;", 1, 2);=0A=
	this._nav_ny.ttip =3D Calendar._TT["NEXT_YEAR"];=0A=
=0A=
	// day names=0A=
	row =3D Calendar.createElement("tr", thead);=0A=
	row.className =3D "daynames";=0A=
	if (this.weekNumbers) {=0A=
		cell =3D Calendar.createElement("td", row);=0A=
		cell.className =3D "name wn";=0A=
		cell.innerHTML =3D Calendar._TT["WK"];=0A=
	}=0A=
	for (var i =3D 7; i > 0; --i) {=0A=
		cell =3D Calendar.createElement("td", row);=0A=
		if (!i) {=0A=
			cell.navtype =3D 100;=0A=
			cell.calendar =3D this;=0A=
			Calendar._add_evs(cell);=0A=
		}=0A=
	}=0A=
	this.firstdayname =3D (this.weekNumbers) ? row.firstChild.nextSibling : =
row.firstChild;=0A=
	this._displayWeekdays();=0A=
=0A=
	var tbody =3D Calendar.createElement("tbody", table);=0A=
	this.tbody =3D tbody;=0A=
=0A=
	for (i =3D 6; i > 0; --i) {=0A=
		row =3D Calendar.createElement("tr", tbody);=0A=
		if (this.weekNumbers) {=0A=
			cell =3D Calendar.createElement("td", row);=0A=
		}=0A=
		for (var j =3D 7; j > 0; --j) {=0A=
			cell =3D Calendar.createElement("td", row);=0A=
			cell.calendar =3D this;=0A=
			Calendar._add_evs(cell);=0A=
		}=0A=
	}=0A=
=0A=
	if (this.showsTime) {=0A=
		row =3D Calendar.createElement("tr", tbody);=0A=
		row.className =3D "time";=0A=
=0A=
		cell =3D Calendar.createElement("td", row);=0A=
		cell.className =3D "time";=0A=
		cell.colSpan =3D 2;=0A=
		cell.innerHTML =3D Calendar._TT["TIME"] || "&nbsp;";=0A=
=0A=
		cell =3D Calendar.createElement("td", row);=0A=
		cell.className =3D "time";=0A=
		cell.colSpan =3D this.weekNumbers ? 4 : 3;=0A=
=0A=
		(function(){=0A=
			function makeTimePart(className, init, range_start, range_end) {=0A=
				var part =3D Calendar.createElement("span", cell);=0A=
				part.className =3D className;=0A=
				part.innerHTML =3D init;=0A=
				part.calendar =3D cal;=0A=
				part.ttip =3D Calendar._TT["TIME_PART"];=0A=
				part.navtype =3D 50;=0A=
				part._range =3D [];=0A=
				if (typeof range_start !=3D "number")=0A=
					part._range =3D range_start;=0A=
				else {=0A=
					for (var i =3D range_start; i <=3D range_end; ++i) {=0A=
						var txt;=0A=
						if (i < 10 && range_end >=3D 10) txt =3D '0' + i;=0A=
						else txt =3D '' + i;=0A=
						part._range[part._range.length] =3D txt;=0A=
					}=0A=
				}=0A=
				Calendar._add_evs(part);=0A=
				return part;=0A=
			};=0A=
			var hrs =3D cal.date.getHours();=0A=
			var mins =3D cal.date.getMinutes();=0A=
			var t12 =3D !cal.time24;=0A=
			var pm =3D (hrs > 12);=0A=
			if (t12 && pm) hrs -=3D 12;=0A=
			var H =3D makeTimePart("hour", hrs, t12 ? 1 : 0, t12 ? 12 : 23);=0A=
			var span =3D Calendar.createElement("span", cell);=0A=
			span.innerHTML =3D ":";=0A=
			span.className =3D "colon";=0A=
			var M =3D makeTimePart("minute", mins, 0, 59);=0A=
			var AP =3D null;=0A=
			cell =3D Calendar.createElement("td", row);=0A=
			cell.className =3D "time";=0A=
			cell.colSpan =3D 2;=0A=
			if (t12)=0A=
				AP =3D makeTimePart("ampm", pm ? "pm" : "am", ["am", "pm"]);=0A=
			else=0A=
				cell.innerHTML =3D "&nbsp;";=0A=
=0A=
			cal.onSetTime =3D function() {=0A=
				var pm, hrs =3D this.date.getHours(),=0A=
					mins =3D this.date.getMinutes();=0A=
				if (t12) {=0A=
					pm =3D (hrs >=3D 12);=0A=
					if (pm) hrs -=3D 12;=0A=
					if (hrs =3D=3D 0) hrs =3D 12;=0A=
					AP.innerHTML =3D pm ? "pm" : "am";=0A=
				}=0A=
				H.innerHTML =3D (hrs < 10) ? ("0" + hrs) : hrs;=0A=
				M.innerHTML =3D (mins < 10) ? ("0" + mins) : mins;=0A=
			};=0A=
=0A=
			cal.onUpdateTime =3D function() {=0A=
				var date =3D this.date;=0A=
				var h =3D parseInt(H.innerHTML, 10);=0A=
				if (t12) {=0A=
					if (/pm/i.test(AP.innerHTML) && h < 12)=0A=
						h +=3D 12;=0A=
					else if (/am/i.test(AP.innerHTML) && h =3D=3D 12)=0A=
						h =3D 0;=0A=
				}=0A=
				var d =3D date.getDate();=0A=
				var m =3D date.getMonth();=0A=
				var y =3D date.getFullYear();=0A=
				date.setHours(h);=0A=
				date.setMinutes(parseInt(M.innerHTML, 10));=0A=
				date.setFullYear(y);=0A=
				date.setMonth(m);=0A=
				date.setDate(d);=0A=
				this.dateClicked =3D false;=0A=
				this.callHandler();=0A=
			};=0A=
		})();=0A=
	} else {=0A=
		this.onSetTime =3D this.onUpdateTime =3D function() {};=0A=
	}=0A=
=0A=
	var tfoot =3D Calendar.createElement("tfoot", table);=0A=
=0A=
	row =3D Calendar.createElement("tr", tfoot);=0A=
	row.className =3D "footrow";=0A=
=0A=
	cell =3D hh(Calendar._TT["SEL_DATE"], this.weekNumbers ? 8 : 7, 300);=0A=
	cell.className =3D "ttip";=0A=
	if (this.isPopup) {=0A=
		cell.ttip =3D Calendar._TT["DRAG_TO_MOVE"];=0A=
		cell.style.cursor =3D "move";=0A=
	}=0A=
	this.tooltips =3D cell;=0A=
=0A=
	div =3D Calendar.createElement("div", this.element);=0A=
	this.monthsCombo =3D div;=0A=
	div.className =3D "combo";=0A=
	for (i =3D 0; i < Calendar._MN.length; ++i) {=0A=
		var mn =3D Calendar.createElement("div");=0A=
		mn.className =3D Calendar.is_ie ? "label-IEfix" : "label";=0A=
		mn.month =3D i;=0A=
		mn.innerHTML =3D Calendar._SMN[i];=0A=
		div.appendChild(mn);=0A=
	}=0A=
=0A=
	div =3D Calendar.createElement("div", this.element);=0A=
	this.yearsCombo =3D div;=0A=
	div.className =3D "combo";=0A=
	for (i =3D 12; i > 0; --i) {=0A=
		var yr =3D Calendar.createElement("div");=0A=
		yr.className =3D Calendar.is_ie ? "label-IEfix" : "label";=0A=
		div.appendChild(yr);=0A=
	}=0A=
=0A=
	this._init(this.firstDayOfWeek, this.date);=0A=
	parent.appendChild(this.element);=0A=
};=0A=
=0A=
/** keyboard navigation, only for popup calendars */=0A=
Calendar._keyEvent =3D function(ev) {=0A=
	var cal =3D window._dynarch_popupCalendar;=0A=
	if (!cal || cal.multiple)=0A=
		return false;=0A=
	(Calendar.is_ie) && (ev =3D window.event);=0A=
	var act =3D (Calendar.is_ie || ev.type =3D=3D "keypress"),=0A=
		K =3D ev.keyCode;=0A=
	if (ev.ctrlKey) {=0A=
		switch (K) {=0A=
		    case 37: // KEY left=0A=
			act && Calendar.cellClick(cal._nav_pm);=0A=
			break;=0A=
		    case 38: // KEY up=0A=
			act && Calendar.cellClick(cal._nav_py);=0A=
			break;=0A=
		    case 39: // KEY right=0A=
			act && Calendar.cellClick(cal._nav_nm);=0A=
			break;=0A=
		    case 40: // KEY down=0A=
			act && Calendar.cellClick(cal._nav_ny);=0A=
			break;=0A=
		    default:=0A=
			return false;=0A=
		}=0A=
	} else switch (K) {=0A=
	    case 32: // KEY space (now)=0A=
		Calendar.cellClick(cal._nav_now);=0A=
		break;=0A=
	    case 27: // KEY esc=0A=
		act && cal.callCloseHandler();=0A=
		break;=0A=
	    case 37: // KEY left=0A=
	    case 38: // KEY up=0A=
	    case 39: // KEY right=0A=
	    case 40: // KEY down=0A=
		if (act) {=0A=
			var prev, x, y, ne, el, step;=0A=
			prev =3D K =3D=3D 37 || K =3D=3D 38;=0A=
			step =3D (K =3D=3D 37 || K =3D=3D 39) ? 1 : 7;=0A=
			function setVars() {=0A=
				el =3D cal.currentDateEl;=0A=
				var p =3D el.pos;=0A=
				x =3D p & 15;=0A=
				y =3D p >> 4;=0A=
				ne =3D cal.ar_days[y][x];=0A=
			};setVars();=0A=
			function prevMonth() {=0A=
				var date =3D new Date(cal.date);=0A=
				date.setDate(date.getDate() - step);=0A=
				cal.setDate(date);=0A=
			};=0A=
			function nextMonth() {=0A=
				var date =3D new Date(cal.date);=0A=
				date.setDate(date.getDate() + step);=0A=
				cal.setDate(date);=0A=
			};=0A=
			while (1) {=0A=
				switch (K) {=0A=
				    case 37: // KEY left=0A=
					if (--x >=3D 0)=0A=
						ne =3D cal.ar_days[y][x];=0A=
					else {=0A=
						x =3D 6;=0A=
						K =3D 38;=0A=
						continue;=0A=
					}=0A=
					break;=0A=
				    case 38: // KEY up=0A=
					if (--y >=3D 0)=0A=
						ne =3D cal.ar_days[y][x];=0A=
					else {=0A=
						prevMonth();=0A=
						setVars();=0A=
					}=0A=
					break;=0A=
				    case 39: // KEY right=0A=
					if (++x < 7)=0A=
						ne =3D cal.ar_days[y][x];=0A=
					else {=0A=
						x =3D 0;=0A=
						K =3D 40;=0A=
						continue;=0A=
					}=0A=
					break;=0A=
				    case 40: // KEY down=0A=
					if (++y < cal.ar_days.length)=0A=
						ne =3D cal.ar_days[y][x];=0A=
					else {=0A=
						nextMonth();=0A=
						setVars();=0A=
					}=0A=
					break;=0A=
				}=0A=
				break;=0A=
			}=0A=
			if (ne) {=0A=
				if (!ne.disabled)=0A=
					Calendar.cellClick(ne);=0A=
				else if (prev)=0A=
					prevMonth();=0A=
				else=0A=
					nextMonth();=0A=
			}=0A=
		}=0A=
		break;=0A=
	    case 13: // KEY enter=0A=
		if (act)=0A=
			Calendar.cellClick(cal.currentDateEl, ev);=0A=
		break;=0A=
	    default:=0A=
		return false;=0A=
	}=0A=
	return Calendar.stopEvent(ev);=0A=
};=0A=
=0A=
/**=0A=
 *  (RE)Initializes the calendar to the given date and firstDayOfWeek=0A=
 */=0A=
Calendar.prototype._init =3D function (firstDayOfWeek, date) {=0A=
	var today =3D new Date(),=0A=
		TY =3D today.getFullYear(),=0A=
		TM =3D today.getMonth(),=0A=
		TD =3D today.getDate();=0A=
	this.table.style.visibility =3D "hidden";=0A=
	var year =3D date.getFullYear();=0A=
	if (year < this.minYear) {=0A=
		year =3D this.minYear;=0A=
		date.setFullYear(year);=0A=
	} else if (year > this.maxYear) {=0A=
		year =3D this.maxYear;=0A=
		date.setFullYear(year);=0A=
	}=0A=
	this.firstDayOfWeek =3D firstDayOfWeek;=0A=
	this.date =3D new Date(date);=0A=
	var month =3D date.getMonth();=0A=
	var mday =3D date.getDate();=0A=
	var no_days =3D date.getMonthDays();=0A=
=0A=
	// calendar voodoo for computing the first day that would actually be=0A=
	// displayed in the calendar, even if it's from the previous month.=0A=
	// WARNING: this is magic. ;-)=0A=
	date.setDate(1);=0A=
	var day1 =3D (date.getDay() - this.firstDayOfWeek) % 7;=0A=
	if (day1 < 0)=0A=
		day1 +=3D 7;=0A=
	date.setDate(-day1);=0A=
	date.setDate(date.getDate() + 1);=0A=
=0A=
	var row =3D this.tbody.firstChild;=0A=
	var MN =3D Calendar._SMN[month];=0A=
	var ar_days =3D this.ar_days =3D new Array();=0A=
	var weekend =3D Calendar._TT["WEEKEND"];=0A=
	var dates =3D this.multiple ? (this.datesCells =3D {}) : null;=0A=
	for (var i =3D 0; i < 6; ++i, row =3D row.nextSibling) {=0A=
		var cell =3D row.firstChild;=0A=
		if (this.weekNumbers) {=0A=
			cell.className =3D "day wn";=0A=
			cell.innerHTML =3D date.getWeekNumber();=0A=
			cell =3D cell.nextSibling;=0A=
		}=0A=
		row.className =3D "daysrow";=0A=
		var hasdays =3D false, iday, dpos =3D ar_days[i] =3D [];=0A=
		for (var j =3D 0; j < 7; ++j, cell =3D cell.nextSibling, =
date.setDate(iday + 1)) {=0A=
			iday =3D date.getDate();=0A=
			var wday =3D date.getDay();=0A=
			cell.className =3D "day";=0A=
			cell.pos =3D i << 4 | j;=0A=
			dpos[j] =3D cell;=0A=
			var current_month =3D (date.getMonth() =3D=3D month);=0A=
			if (!current_month) {=0A=
				if (this.showsOtherMonths) {=0A=
					cell.className +=3D " othermonth";=0A=
					cell.otherMonth =3D true;=0A=
				} else {=0A=
					cell.className =3D "emptycell";=0A=
					cell.innerHTML =3D "&nbsp;";=0A=
					cell.disabled =3D true;=0A=
					continue;=0A=
				}=0A=
			} else {=0A=
				cell.otherMonth =3D false;=0A=
				hasdays =3D true;=0A=
			}=0A=
			cell.disabled =3D false;=0A=
			cell.innerHTML =3D this.getDateText ? this.getDateText(date, iday) : =
iday;=0A=
			if (dates)=0A=
				dates[date.print("%Y%m%d")] =3D cell;=0A=
			if (this.getDateStatus) {=0A=
				var status =3D this.getDateStatus(date, year, month, iday);=0A=
				if (this.getDateToolTip) {=0A=
					var toolTip =3D this.getDateToolTip(date, year, month, iday);=0A=
					if (toolTip)=0A=
						cell.title =3D toolTip;=0A=
				}=0A=
				if (status =3D=3D=3D true) {=0A=
					cell.className +=3D " disabled";=0A=
					cell.disabled =3D true;=0A=
				} else {=0A=
					if (/disabled/i.test(status))=0A=
						cell.disabled =3D true;=0A=
					cell.className +=3D " " + status;=0A=
				}=0A=
			}=0A=
			if (!cell.disabled) {=0A=
				cell.caldate =3D new Date(date);=0A=
				cell.ttip =3D "_";=0A=
				if (!this.multiple && current_month=0A=
				    && iday =3D=3D mday && this.hiliteToday) {=0A=
					cell.className +=3D " selected";=0A=
					this.currentDateEl =3D cell;=0A=
				}=0A=
				if (date.getFullYear() =3D=3D TY &&=0A=
				    date.getMonth() =3D=3D TM &&=0A=
				    iday =3D=3D TD) {=0A=
					cell.className +=3D " today";=0A=
					cell.ttip +=3D Calendar._TT["PART_TODAY"];=0A=
				}=0A=
				if (weekend.indexOf(wday.toString()) !=3D -1)=0A=
					cell.className +=3D cell.otherMonth ? " oweekend" : " weekend";=0A=
			}=0A=
		}=0A=
		if (!(hasdays || this.showsOtherMonths))=0A=
			row.className =3D "emptyrow";=0A=
	}=0A=
	this.title.innerHTML =3D Calendar._MN[month] + ", " + year;=0A=
	this.onSetTime();=0A=
	this.table.style.visibility =3D "visible";=0A=
	this._initMultipleDates();=0A=
	// PROFILE=0A=
	// this.tooltips.innerHTML =3D "Generated in " + ((new Date()) - today) =
+ " ms";=0A=
};=0A=
=0A=
Calendar.prototype._initMultipleDates =3D function() {=0A=
	if (this.multiple) {=0A=
		for (var i in this.multiple) {=0A=
			var cell =3D this.datesCells[i];=0A=
			var d =3D this.multiple[i];=0A=
			if (!d)=0A=
				continue;=0A=
			if (cell)=0A=
				cell.className +=3D " selected";=0A=
		}=0A=
	}=0A=
};=0A=
=0A=
Calendar.prototype._toggleMultipleDate =3D function(date) {=0A=
	if (this.multiple) {=0A=
		var ds =3D date.print("%Y%m%d");=0A=
		var cell =3D this.datesCells[ds];=0A=
		if (cell) {=0A=
			var d =3D this.multiple[ds];=0A=
			if (!d) {=0A=
				Calendar.addClass(cell, "selected");=0A=
				this.multiple[ds] =3D date;=0A=
			} else {=0A=
				Calendar.removeClass(cell, "selected");=0A=
				delete this.multiple[ds];=0A=
			}=0A=
		}=0A=
	}=0A=
};=0A=
=0A=
Calendar.prototype.setDateToolTipHandler =3D function (unaryFunction) {=0A=
	this.getDateToolTip =3D unaryFunction;=0A=
};=0A=
=0A=
/**=0A=
 *  Calls _init function above for going to a certain date (but only if =
the=0A=
 *  date is different than the currently selected one).=0A=
 */=0A=
Calendar.prototype.setDate =3D function (date) {=0A=
	if (!date.equalsTo(this.date)) {=0A=
		this._init(this.firstDayOfWeek, date);=0A=
	}=0A=
};=0A=
=0A=
/**=0A=
 *  Refreshes the calendar.  Useful if the "disabledHandler" function is=0A=
 *  dynamic, meaning that the list of disabled date can change at =
runtime.=0A=
 *  Just * call this function if you think that the list of disabled =
dates=0A=
 *  should * change.=0A=
 */=0A=
Calendar.prototype.refresh =3D function () {=0A=
	this._init(this.firstDayOfWeek, this.date);=0A=
};=0A=
=0A=
/** Modifies the "firstDayOfWeek" parameter (pass 0 for Synday, 1 for =
Monday, etc.). */=0A=
Calendar.prototype.setFirstDayOfWeek =3D function (firstDayOfWeek) {=0A=
	this._init(firstDayOfWeek, this.date);=0A=
	this._displayWeekdays();=0A=
};=0A=
=0A=
/**=0A=
 *  Allows customization of what dates are enabled.  The "unaryFunction"=0A=
 *  parameter must be a function object that receives the date (as a JS =
Date=0A=
 *  object) and returns a boolean value.  If the returned value is true =
then=0A=
 *  the passed date will be marked as disabled.=0A=
 */=0A=
Calendar.prototype.setDateStatusHandler =3D =
Calendar.prototype.setDisabledHandler =3D function (unaryFunction) {=0A=
	this.getDateStatus =3D unaryFunction;=0A=
};=0A=
=0A=
/** Customization of allowed year range for the calendar. */=0A=
Calendar.prototype.setRange =3D function (a, z) {=0A=
	this.minYear =3D a;=0A=
	this.maxYear =3D z;=0A=
};=0A=
=0A=
/** Calls the first user handler (selectedHandler). */=0A=
Calendar.prototype.callHandler =3D function () {=0A=
	if (this.onSelected) {=0A=
		this.onSelected(this, this.date.print(this.dateFormat));=0A=
	}=0A=
};=0A=
=0A=
/** Calls the second user handler (closeHandler). */=0A=
Calendar.prototype.callCloseHandler =3D function () {=0A=
	if (this.onClose) {=0A=
		this.onClose(this);=0A=
	}=0A=
	this.hideShowCovered();=0A=
};=0A=
=0A=
/** Removes the calendar object from the DOM tree and destroys it. */=0A=
Calendar.prototype.destroy =3D function () {=0A=
	var el =3D this.element.parentNode;=0A=
	el.removeChild(this.element);=0A=
	Calendar._C =3D null;=0A=
	window._dynarch_popupCalendar =3D null;=0A=
};=0A=
=0A=
/**=0A=
 *  Moves the calendar element to a different section in the DOM tree =
(changes=0A=
 *  its parent).=0A=
 */=0A=
Calendar.prototype.reparent =3D function (new_parent) {=0A=
	var el =3D this.element;=0A=
	el.parentNode.removeChild(el);=0A=
	new_parent.appendChild(el);=0A=
};=0A=
=0A=
// This gets called when the user presses a mouse button anywhere in the=0A=
// document, if the calendar is shown.  If the click was outside the open=0A=
// calendar this function closes it.=0A=
Calendar._checkCalendar =3D function(ev) {=0A=
	var calendar =3D window._dynarch_popupCalendar;=0A=
	if (!calendar) {=0A=
		return false;=0A=
	}=0A=
	var el =3D Calendar.is_ie ? Calendar.getElement(ev) : =
Calendar.getTargetElement(ev);=0A=
	for (; el !=3D null && el !=3D calendar.element; el =3D el.parentNode);=0A=
	if (el =3D=3D null) {=0A=
		// calls closeHandler which should hide the calendar.=0A=
		window._dynarch_popupCalendar.callCloseHandler();=0A=
		return Calendar.stopEvent(ev);=0A=
	}=0A=
};=0A=
=0A=
/** Shows the calendar. */=0A=
Calendar.prototype.show =3D function () {=0A=
	var rows =3D this.table.getElementsByTagName("tr");=0A=
	for (var i =3D rows.length; i > 0;) {=0A=
		var row =3D rows[--i];=0A=
		Calendar.removeClass(row, "rowhilite");=0A=
		var cells =3D row.getElementsByTagName("td");=0A=
		for (var j =3D cells.length; j > 0;) {=0A=
			var cell =3D cells[--j];=0A=
			Calendar.removeClass(cell, "hilite");=0A=
			Calendar.removeClass(cell, "active");=0A=
		}=0A=
	}=0A=
	this.element.style.display =3D "block";=0A=
	this.hidden =3D false;=0A=
	if (this.isPopup) {=0A=
		window._dynarch_popupCalendar =3D this;=0A=
		Calendar.addEvent(document, "keydown", Calendar._keyEvent);=0A=
		Calendar.addEvent(document, "keypress", Calendar._keyEvent);=0A=
		Calendar.addEvent(document, "mousedown", Calendar._checkCalendar);=0A=
	}=0A=
	this.hideShowCovered();=0A=
};=0A=
=0A=
/**=0A=
 *  Hides the calendar.  Also removes any "hilite" from the class of any =
TD=0A=
 *  element.=0A=
 */=0A=
Calendar.prototype.hide =3D function () {=0A=
	if (this.isPopup) {=0A=
		Calendar.removeEvent(document, "keydown", Calendar._keyEvent);=0A=
		Calendar.removeEvent(document, "keypress", Calendar._keyEvent);=0A=
		Calendar.removeEvent(document, "mousedown", Calendar._checkCalendar);=0A=
	}=0A=
	this.element.style.display =3D "none";=0A=
	this.hidden =3D true;=0A=
	this.hideShowCovered();=0A=
};=0A=
=0A=
/**=0A=
 *  Shows the calendar at a given absolute position (beware that, =
depending on=0A=
 *  the calendar element style -- position property -- this might be =
relative=0A=
 *  to the parent's containing rectangle).=0A=
 */=0A=
Calendar.prototype.showAt =3D function (x, y) {=0A=
	var s =3D this.element.style;=0A=
	s.left =3D x + "px";=0A=
	s.top =3D y + "px";=0A=
	this.show();=0A=
};=0A=
=0A=
/** Shows the calendar near a given element. */=0A=
Calendar.prototype.showAtElement =3D function (el, opts) {=0A=
	var self =3D this;=0A=
	var p =3D Calendar.getAbsolutePos(el);=0A=
	if (!opts || typeof opts !=3D "string") {=0A=
		this.showAt(p.x, p.y + el.offsetHeight);=0A=
		return true;=0A=
	}=0A=
	function fixPosition(box) {=0A=
		if (box.x < 0)=0A=
			box.x =3D 0;=0A=
		if (box.y < 0)=0A=
			box.y =3D 0;=0A=
		var cp =3D document.createElement("div");=0A=
		var s =3D cp.style;=0A=
		s.position =3D "absolute";=0A=
		s.right =3D s.bottom =3D s.width =3D s.height =3D "0px";=0A=
		document.body.appendChild(cp);=0A=
		var br =3D Calendar.getAbsolutePos(cp);=0A=
		document.body.removeChild(cp);=0A=
		if (Calendar.is_ie) {=0A=
            if (/MSIE 7/.test(navigator.userAgent)) { =
br.y+=3Dwindow.scrollY; } else { br.y+=3Ddocument.body.scrollTop; }=0A=
			br.x +=3D document.body.scrollLeft;=0A=
		} else {=0A=
			br.y +=3D window.scrollY;=0A=
			br.x +=3D window.scrollX;=0A=
		}=0A=
		var tmp =3D box.x + box.width - br.x;=0A=
		if (tmp > 0) box.x -=3D tmp;=0A=
		tmp =3D box.y + box.height - br.y;=0A=
		if (tmp > 0) box.y -=3D tmp;=0A=
	};=0A=
	this.element.style.display =3D "block";=0A=
	Calendar.continuation_for_the_fucking_khtml_browser =3D function() {=0A=
		var w =3D self.element.offsetWidth;=0A=
		var h =3D self.element.offsetHeight;=0A=
		self.element.style.display =3D "none";=0A=
		var valign =3D opts.substr(0, 1);=0A=
		var halign =3D "l";=0A=
		if (opts.length > 1) {=0A=
			halign =3D opts.substr(1, 1);=0A=
		}=0A=
		// vertical alignment=0A=
		switch (valign) {=0A=
		    case "T": p.y -=3D h; break;=0A=
		    case "B": p.y +=3D el.offsetHeight; break;=0A=
		    case "C": p.y +=3D (el.offsetHeight - h) / 2; break;=0A=
		    case "t": p.y +=3D el.offsetHeight - h; break;=0A=
		    case "b": break; // already there=0A=
		}=0A=
		// horizontal alignment=0A=
		switch (halign) {=0A=
		    case "L": p.x -=3D w; break;=0A=
		    case "R": p.x +=3D el.offsetWidth; break;=0A=
		    case "C": p.x +=3D (el.offsetWidth - w) / 2; break;=0A=
		    case "l": p.x +=3D el.offsetWidth - w; break;=0A=
		    case "r": break; // already there=0A=
		}=0A=
		p.width =3D w;=0A=
		p.height =3D h + 40;=0A=
		self.monthsCombo.style.display =3D "none";=0A=
		fixPosition(p);=0A=
		self.showAt(p.x, p.y);=0A=
	};=0A=
	if (Calendar.is_khtml)=0A=
		setTimeout("Calendar.continuation_for_the_fucking_khtml_browser()", =
10);=0A=
	else=0A=
		Calendar.continuation_for_the_fucking_khtml_browser();=0A=
};=0A=
=0A=
/** Customizes the date format. */=0A=
Calendar.prototype.setDateFormat =3D function (str) {=0A=
	this.dateFormat =3D str;=0A=
};=0A=
=0A=
/** Customizes the tooltip date format. */=0A=
Calendar.prototype.setTtDateFormat =3D function (str) {=0A=
	this.ttDateFormat =3D str;=0A=
};=0A=
=0A=
/**=0A=
 *  Tries to identify the date represented in a string.  If successful =
it also=0A=
 *  calls this.setDate which moves the calendar to the given date.=0A=
 */=0A=
Calendar.prototype.parseDate =3D function(str, fmt) {=0A=
	if (!fmt)=0A=
		fmt =3D this.dateFormat;=0A=
	this.setDate(Date.parseDate(str, fmt));=0A=
};=0A=
=0A=
Calendar.prototype.hideShowCovered =3D function () {=0A=
	if (!Calendar.is_ie && !Calendar.is_opera)=0A=
		return;=0A=
	function getVisib(obj){=0A=
		var value =3D obj.style.visibility;=0A=
		if (!value) {=0A=
			if (document.defaultView && typeof =
(document.defaultView.getComputedStyle) =3D=3D "function") { // Gecko, =
W3C=0A=
				if (!Calendar.is_khtml)=0A=
					value =3D document.defaultView.=0A=
						getComputedStyle(obj, "").getPropertyValue("visibility");=0A=
				else=0A=
					value =3D '';=0A=
			} else if (obj.currentStyle) { // IE=0A=
				value =3D obj.currentStyle.visibility;=0A=
			} else=0A=
				value =3D '';=0A=
		}=0A=
		return value;=0A=
	};=0A=
=0A=
	var tags =3D new Array("applet", "iframe", "select");=0A=
	var el =3D this.element;=0A=
=0A=
	var p =3D Calendar.getAbsolutePos(el);=0A=
	var EX1 =3D p.x;=0A=
	var EX2 =3D el.offsetWidth + EX1;=0A=
	var EY1 =3D p.y;=0A=
	var EY2 =3D el.offsetHeight + EY1;=0A=
=0A=
	for (var k =3D tags.length; k > 0; ) {=0A=
		var ar =3D document.getElementsByTagName(tags[--k]);=0A=
		var cc =3D null;=0A=
=0A=
		for (var i =3D ar.length; i > 0;) {=0A=
			cc =3D ar[--i];=0A=
=0A=
			p =3D Calendar.getAbsolutePos(cc);=0A=
			var CX1 =3D p.x;=0A=
			var CX2 =3D cc.offsetWidth + CX1;=0A=
			var CY1 =3D p.y;=0A=
			var CY2 =3D cc.offsetHeight + CY1;=0A=
=0A=
			if (this.hidden || (CX1 > EX2) || (CX2 < EX1) || (CY1 > EY2) || (CY2 =
< EY1)) {=0A=
				if (!cc.__msh_save_visibility) {=0A=
					cc.__msh_save_visibility =3D getVisib(cc);=0A=
				}=0A=
				cc.style.visibility =3D cc.__msh_save_visibility;=0A=
			} else {=0A=
				if (!cc.__msh_save_visibility) {=0A=
					cc.__msh_save_visibility =3D getVisib(cc);=0A=
				}=0A=
				cc.style.visibility =3D "hidden";=0A=
			}=0A=
		}=0A=
	}=0A=
};=0A=
=0A=
/** Internal function; it displays the bar with the names of the =
weekday. */=0A=
Calendar.prototype._displayWeekdays =3D function () {=0A=
	var fdow =3D this.firstDayOfWeek;=0A=
	var cell =3D this.firstdayname;=0A=
	var weekend =3D Calendar._TT["WEEKEND"];=0A=
	for (var i =3D 0; i < 7; ++i) {=0A=
		cell.className =3D "day name";=0A=
		var realday =3D (i + fdow) % 7;=0A=
		if (i) {=0A=
			cell.ttip =3D Calendar._TT["DAY_FIRST"].replace("%s", =
Calendar._DN[realday]);=0A=
			cell.navtype =3D 100;=0A=
			cell.calendar =3D this;=0A=
			cell.fdow =3D realday;=0A=
			Calendar._add_evs(cell);=0A=
		}=0A=
		if (weekend.indexOf(realday.toString()) !=3D -1) {=0A=
			Calendar.addClass(cell, "weekend");=0A=
		}=0A=
		cell.innerHTML =3D Calendar._SDN[(i + fdow) % 7];=0A=
		cell =3D cell.nextSibling;=0A=
	}=0A=
};=0A=
=0A=
/** Internal function.  Hides all combo boxes that might be displayed. */=0A=
Calendar.prototype._hideCombos =3D function () {=0A=
	this.monthsCombo.style.display =3D "none";=0A=
	this.yearsCombo.style.display =3D "none";=0A=
};=0A=
=0A=
/** Internal function.  Starts dragging the element. */=0A=
Calendar.prototype._dragStart =3D function (ev) {=0A=
	if (this.dragging) {=0A=
		return;=0A=
	}=0A=
	this.dragging =3D true;=0A=
	var posX;=0A=
	var posY;=0A=
	if (Calendar.is_ie) {=0A=
		posY =3D window.event.clientY + document.body.scrollTop;=0A=
		posX =3D window.event.clientX + document.body.scrollLeft;=0A=
	} else {=0A=
		posY =3D ev.clientY + window.scrollY;=0A=
		posX =3D ev.clientX + window.scrollX;=0A=
	}=0A=
	var st =3D this.element.style;=0A=
	this.xOffs =3D posX - parseInt(st.left);=0A=
	this.yOffs =3D posY - parseInt(st.top);=0A=
	with (Calendar) {=0A=
		addEvent(document, "mousemove", calDragIt);=0A=
		addEvent(document, "mouseup", calDragEnd);=0A=
	}=0A=
};=0A=
=0A=
// BEGIN: DATE OBJECT PATCHES=0A=
=0A=
/** Adds the number of days array to the Date object. */=0A=
Date._MD =3D new Array(31,28,31,30,31,30,31,31,30,31,30,31);=0A=
=0A=
/** Constants used for time computations */=0A=
Date.SECOND =3D 1000 /* milliseconds */;=0A=
Date.MINUTE =3D 60 * Date.SECOND;=0A=
Date.HOUR   =3D 60 * Date.MINUTE;=0A=
Date.DAY    =3D 24 * Date.HOUR;=0A=
Date.WEEK   =3D  7 * Date.DAY;=0A=
=0A=
Date.parseDate =3D function(str, fmt) {=0A=
	var today =3D new Date();=0A=
	var y =3D 0;=0A=
	var m =3D -1;=0A=
	var d =3D 0;=0A=
	var a =3D str.split(/\W+/);=0A=
	var b =3D fmt.match(/%./g);=0A=
	var i =3D 0, j =3D 0;=0A=
	var hr =3D 0;=0A=
	var min =3D 0;=0A=
	for (i =3D 0; i < a.length; ++i) {=0A=
		if (!a[i])=0A=
			continue;=0A=
		switch (b[i]) {=0A=
		    case "%d":=0A=
		    case "%e":=0A=
			d =3D parseInt(a[i], 10);=0A=
			break;=0A=
=0A=
		    case "%m":=0A=
			m =3D parseInt(a[i], 10) - 1;=0A=
			break;=0A=
=0A=
		    case "%Y":=0A=
		    case "%y":=0A=
			y =3D parseInt(a[i], 10);=0A=
			(y < 100) && (y +=3D (y > 29) ? 1900 : 2000);=0A=
			break;=0A=
=0A=
		    case "%b":=0A=
		    case "%B":=0A=
			for (j =3D 0; j < 12; ++j) {=0A=
				if (Calendar._MN[j].substr(0, a[i].length).toLowerCase() =3D=3D =
a[i].toLowerCase()) { m =3D j; break; }=0A=
			}=0A=
			break;=0A=
=0A=
		    case "%H":=0A=
		    case "%I":=0A=
		    case "%k":=0A=
		    case "%l":=0A=
			hr =3D parseInt(a[i], 10);=0A=
			break;=0A=
=0A=
		    case "%P":=0A=
		    case "%p":=0A=
			if (/pm/i.test(a[i]) && hr < 12)=0A=
				hr +=3D 12;=0A=
			else if (/am/i.test(a[i]) && hr >=3D 12)=0A=
				hr -=3D 12;=0A=
			break;=0A=
=0A=
		    case "%M":=0A=
			min =3D parseInt(a[i], 10);=0A=
			break;=0A=
		}=0A=
	}=0A=
	if (isNaN(y)) y =3D today.getFullYear();=0A=
	if (isNaN(m)) m =3D today.getMonth();=0A=
	if (isNaN(d)) d =3D today.getDate();=0A=
	if (isNaN(hr)) hr =3D today.getHours();=0A=
	if (isNaN(min)) min =3D today.getMinutes();=0A=
	if (y !=3D 0 && m !=3D -1 && d !=3D 0)=0A=
		return new Date(y, m, d, hr, min, 0);=0A=
	y =3D 0; m =3D -1; d =3D 0;=0A=
	for (i =3D 0; i < a.length; ++i) {=0A=
		if (a[i].search(/[a-zA-Z]+/) !=3D -1) {=0A=
			var t =3D -1;=0A=
			for (j =3D 0; j < 12; ++j) {=0A=
				if (Calendar._MN[j].substr(0, a[i].length).toLowerCase() =3D=3D =
a[i].toLowerCase()) { t =3D j; break; }=0A=
			}=0A=
			if (t !=3D -1) {=0A=
				if (m !=3D -1) {=0A=
					d =3D m+1;=0A=
				}=0A=
				m =3D t;=0A=
			}=0A=
		} else if (parseInt(a[i], 10) <=3D 12 && m =3D=3D -1) {=0A=
			m =3D a[i]-1;=0A=
		} else if (parseInt(a[i], 10) > 31 && y =3D=3D 0) {=0A=
			y =3D parseInt(a[i], 10);=0A=
			(y < 100) && (y +=3D (y > 29) ? 1900 : 2000);=0A=
		} else if (d =3D=3D 0) {=0A=
			d =3D a[i];=0A=
		}=0A=
	}=0A=
	if (y =3D=3D 0)=0A=
		y =3D today.getFullYear();=0A=
	if (m !=3D -1 && d !=3D 0)=0A=
		return new Date(y, m, d, hr, min, 0);=0A=
	return today;=0A=
};=0A=
=0A=
/** Returns the number of days in the current month */=0A=
Date.prototype.getMonthDays =3D function(month) {=0A=
	var year =3D this.getFullYear();=0A=
	if (typeof month =3D=3D "undefined") {=0A=
		month =3D this.getMonth();=0A=
	}=0A=
	if (((0 =3D=3D (year%4)) && ( (0 !=3D (year%100)) || (0 =3D=3D =
(year%400)))) && month =3D=3D 1) {=0A=
		return 29;=0A=
	} else {=0A=
		return Date._MD[month];=0A=
	}=0A=
};=0A=
=0A=
/** Returns the number of day in the year. */=0A=
Date.prototype.getDayOfYear =3D function() {=0A=
	var now =3D new Date(this.getFullYear(), this.getMonth(), =
this.getDate(), 0, 0, 0);=0A=
	var then =3D new Date(this.getFullYear(), 0, 0, 0, 0, 0);=0A=
	var time =3D now - then;=0A=
	return Math.floor(time / Date.DAY);=0A=
};=0A=
=0A=
/** Returns the number of the week in year, as defined in ISO 8601. */=0A=
Date.prototype.getWeekNumber =3D function() {=0A=
	var d =3D new Date(this.getFullYear(), this.getMonth(), this.getDate(), =
0, 0, 0);=0A=
	var DoW =3D d.getDay();=0A=
	d.setDate(d.getDate() - (DoW + 6) % 7 + 3); // Nearest Thu=0A=
	var ms =3D d.valueOf(); // GMT=0A=
	d.setMonth(0);=0A=
	d.setDate(4); // Thu in Week 1=0A=
	return Math.round((ms - d.valueOf()) / (7 * 864e5)) + 1;=0A=
};=0A=
=0A=
/** Checks date and time equality */=0A=
Date.prototype.equalsTo =3D function(date) {=0A=
	return ((this.getFullYear() =3D=3D date.getFullYear()) &&=0A=
		(this.getMonth() =3D=3D date.getMonth()) &&=0A=
		(this.getDate() =3D=3D date.getDate()) &&=0A=
		(this.getHours() =3D=3D date.getHours()) &&=0A=
		(this.getMinutes() =3D=3D date.getMinutes()));=0A=
};=0A=
=0A=
/** Set only the year, month, date parts (keep existing time) */=0A=
Date.prototype.setDateOnly =3D function(date) {=0A=
	var tmp =3D new Date(date);=0A=
	this.setDate(1);=0A=
	this.setFullYear(tmp.getFullYear());=0A=
	this.setMonth(tmp.getMonth());=0A=
	this.setDate(tmp.getDate());=0A=
};=0A=
=0A=
/** Prints the date in a string according to the given format. */=0A=
Date.prototype.print =3D function (str) {=0A=
	var m =3D this.getMonth();=0A=
	var d =3D this.getDate();=0A=
	var y =3D this.getFullYear();=0A=
	var wn =3D this.getWeekNumber();=0A=
	var w =3D this.getDay();=0A=
	var s =3D {};=0A=
	var hr =3D this.getHours();=0A=
	var pm =3D (hr >=3D 12);=0A=
	var ir =3D (pm) ? (hr - 12) : hr;=0A=
	var dy =3D this.getDayOfYear();=0A=
	if (ir =3D=3D 0)=0A=
		ir =3D 12;=0A=
	var min =3D this.getMinutes();=0A=
	var sec =3D this.getSeconds();=0A=
	s["%a"] =3D Calendar._SDN[w]; // abbreviated weekday name [FIXME: I18N]=0A=
	s["%A"] =3D Calendar._DN[w]; // full weekday name=0A=
	s["%b"] =3D Calendar._SMN[m]; // abbreviated month name [FIXME: I18N]=0A=
	s["%B"] =3D Calendar._MN[m]; // full month name=0A=
	// FIXME: %c : preferred date and time representation for the current =
locale=0A=
	s["%C"] =3D 1 + Math.floor(y / 100); // the century number=0A=
	s["%d"] =3D (d < 10) ? ("0" + d) : d; // the day of the month (range 01 =
to 31)=0A=
	s["%e"] =3D d; // the day of the month (range 1 to 31)=0A=
	// FIXME: %D : american date style: %m/%d/%y=0A=
	// FIXME: %E, %F, %G, %g, %h (man strftime)=0A=
	s["%H"] =3D (hr < 10) ? ("0" + hr) : hr; // hour, range 00 to 23 (24h =
format)=0A=
	s["%I"] =3D (ir < 10) ? ("0" + ir) : ir; // hour, range 01 to 12 (12h =
format)=0A=
	s["%j"] =3D (dy < 100) ? ((dy < 10) ? ("00" + dy) : ("0" + dy)) : dy; =
// day of the year (range 001 to 366)=0A=
	s["%k"] =3D hr;		// hour, range 0 to 23 (24h format)=0A=
	s["%l"] =3D ir;		// hour, range 1 to 12 (12h format)=0A=
	s["%m"] =3D (m < 9) ? ("0" + (1+m)) : (1+m); // month, range 01 to 12=0A=
	s["%M"] =3D (min < 10) ? ("0" + min) : min; // minute, range 00 to 59=0A=
	s["%n"] =3D "\n";		// a newline character=0A=
	s["%p"] =3D pm ? "PM" : "AM";=0A=
	s["%P"] =3D pm ? "pm" : "am";=0A=
	// FIXME: %r : the time in am/pm notation %I:%M:%S %p=0A=
	// FIXME: %R : the time in 24-hour notation %H:%M=0A=
	s["%s"] =3D Math.floor(this.getTime() / 1000);=0A=
	s["%S"] =3D (sec < 10) ? ("0" + sec) : sec; // seconds, range 00 to 59=0A=
	s["%t"] =3D "\t";		// a tab character=0A=
	// FIXME: %T : the time in 24-hour notation (%H:%M:%S)=0A=
	s["%U"] =3D s["%W"] =3D s["%V"] =3D (wn < 10) ? ("0" + wn) : wn;=0A=
	s["%u"] =3D w + 1;	// the day of the week (range 1 to 7, 1 =3D MON)=0A=
	s["%w"] =3D w;		// the day of the week (range 0 to 6, 0 =3D SUN)=0A=
	// FIXME: %x : preferred date representation for the current locale =
without the time=0A=
	// FIXME: %X : preferred time representation for the current locale =
without the date=0A=
	s["%y"] =3D ('' + y).substr(2, 2); // year without the century (range =
00 to 99)=0A=
	s["%Y"] =3D y;		// year with the century=0A=
	s["%%"] =3D "%";		// a literal '%' character=0A=
=0A=
	var re =3D /%./g;=0A=
	if (!Calendar.is_ie5 && !Calendar.is_khtml)=0A=
		return str.replace(re, function (par) { return s[par] || par; });=0A=
=0A=
	var a =3D str.match(re);=0A=
	for (var i =3D 0; i < a.length; i++) {=0A=
		var tmp =3D s[a[i]];=0A=
		if (tmp) {=0A=
			re =3D new RegExp(a[i], 'g');=0A=
			str =3D str.replace(re, tmp);=0A=
		}=0A=
	}=0A=
=0A=
	return str;=0A=
};=0A=
=0A=
Date.prototype.__msh_oldSetFullYear =3D Date.prototype.setFullYear;=0A=
Date.prototype.setFullYear =3D function(y) {=0A=
	var d =3D new Date(this);=0A=
	d.__msh_oldSetFullYear(y);=0A=
	if (d.getMonth() !=3D this.getMonth())=0A=
		this.setDate(28);=0A=
	this.__msh_oldSetFullYear(y);=0A=
};=0A=
=0A=
// END: DATE OBJECT PATCHES=0A=
=0A=
=0A=
// global object that remembers the calendar=0A=
window._dynarch_popupCalendar =3D null;=0A=

------=_NextPart_000_0013_01CBBD67.C5D801A0
Content-Type: application/octet-stream
Content-Transfer-Encoding: quoted-printable
Content-Location: http://ehealth.chiirup.org.uk/limesurvey/scripts/calendar/lang/calendar-en.js

// ** I18N=0A=
=0A=
// Calendar EN language=0A=
// Author: Mihai Bazon, <mihai_bazon@yahoo.com>=0A=
// Encoding: any=0A=
// Distributed under the same terms as the calendar itself.=0A=
=0A=
// For translators: please use UTF-8 if possible.  We strongly believe =
that=0A=
// Unicode is the answer to a real internationalized world.  Also please=0A=
// include your contact information in the header, as can be seen above.=0A=
=0A=
// full day names=0A=
Calendar._DN =3D new Array=0A=
("Sunday",=0A=
 "Monday",=0A=
 "Tuesday",=0A=
 "Wednesday",=0A=
 "Thursday",=0A=
 "Friday",=0A=
 "Saturday",=0A=
 "Sunday");=0A=
=0A=
// Please note that the following array of short day names (and the same =
goes=0A=
// for short month names, _SMN) isn't absolutely necessary.  We give it =
here=0A=
// for exemplification on how one can customize the short day names, but =
if=0A=
// they are simply the first N letters of the full name you can simply =
say:=0A=
//=0A=
//   Calendar._SDN_len =3D N; // short day name length=0A=
//   Calendar._SMN_len =3D N; // short month name length=0A=
//=0A=
// If N =3D 3 then this is not needed either since we assume a value of =
3 if not=0A=
// present, to be compatible with translation files that were written =
before=0A=
// this feature.=0A=
=0A=
// short day names=0A=
Calendar._SDN =3D new Array=0A=
("Sun",=0A=
 "Mon",=0A=
 "Tue",=0A=
 "Wed",=0A=
 "Thu",=0A=
 "Fri",=0A=
 "Sat",=0A=
 "Sun");=0A=
=0A=
// First day of the week. "0" means display Sunday first, "1" means =
display=0A=
// Monday first, etc.=0A=
Calendar._FD =3D 0;=0A=
=0A=
// full month names=0A=
Calendar._MN =3D new Array=0A=
("January",=0A=
 "February",=0A=
 "March",=0A=
 "April",=0A=
 "May",=0A=
 "June",=0A=
 "July",=0A=
 "August",=0A=
 "September",=0A=
 "October",=0A=
 "November",=0A=
 "December");=0A=
=0A=
// short month names=0A=
Calendar._SMN =3D new Array=0A=
("Jan",=0A=
 "Feb",=0A=
 "Mar",=0A=
 "Apr",=0A=
 "May",=0A=
 "Jun",=0A=
 "Jul",=0A=
 "Aug",=0A=
 "Sep",=0A=
 "Oct",=0A=
 "Nov",=0A=
 "Dec");=0A=
=0A=
// tooltips=0A=
Calendar._TT =3D {};=0A=
Calendar._TT["INFO"] =3D "About the calendar";=0A=
=0A=
Calendar._TT["ABOUT"] =3D=0A=
"DHTML Date/Time Selector\n" +=0A=
"(c) dynarch.com 2002-2005 / Author: Mihai Bazon\n" + // don't translate =
this this ;-)=0A=
"For latest version visit: http://www.dynarch.com/projects/calendar/\n" +=0A=
"Distributed under GNU LGPL.  See http://gnu.org/licenses/lgpl.html for =
details." +=0A=
"\n\n" +=0A=
"Date selection:\n" +=0A=
"- Use the \xab, \xbb buttons to select year\n" +=0A=
"- Use the " + String.fromCharCode(0x2039) + ", " + =
String.fromCharCode(0x203a) + " buttons to select month\n" +=0A=
"- Hold mouse button on any of the above buttons for faster selection.";=0A=
Calendar._TT["ABOUT_TIME"] =3D "\n\n" +=0A=
"Time selection:\n" +=0A=
"- Click on any of the time parts to increase it\n" +=0A=
"- or Shift-click to decrease it\n" +=0A=
"- or click and drag for faster selection.";=0A=
=0A=
Calendar._TT["PREV_YEAR"] =3D "Prev. year (hold for menu)";=0A=
Calendar._TT["PREV_MONTH"] =3D "Prev. month (hold for menu)";=0A=
Calendar._TT["GO_TODAY"] =3D "Go Today";=0A=
Calendar._TT["NEXT_MONTH"] =3D "Next month (hold for menu)";=0A=
Calendar._TT["NEXT_YEAR"] =3D "Next year (hold for menu)";=0A=
Calendar._TT["SEL_DATE"] =3D "Select date";=0A=
Calendar._TT["DRAG_TO_MOVE"] =3D "Drag to move";=0A=
Calendar._TT["PART_TODAY"] =3D " (today)";=0A=
=0A=
// the following is to inform that "%s" is to be the first day of week=0A=
// %s will be replaced with the day name.=0A=
Calendar._TT["DAY_FIRST"] =3D "Display %s first";=0A=
=0A=
// This may be locale-dependent.  It specifies the week-end days, as an =
array=0A=
// of comma-separated numbers.  The numbers are from 0 to 6: 0 means =
Sunday, 1=0A=
// means Monday, etc.=0A=
Calendar._TT["WEEKEND"] =3D "0,6";=0A=
=0A=
Calendar._TT["CLOSE"] =3D "Close";=0A=
Calendar._TT["TODAY"] =3D "Today";=0A=
Calendar._TT["TIME_PART"] =3D "(Shift-)Click or drag to change value";=0A=
=0A=
// date formats=0A=
Calendar._TT["DEF_DATE_FORMAT"] =3D "%Y-%m-%d";=0A=
Calendar._TT["TT_DATE_FORMAT"] =3D "%a, %b %e";=0A=
=0A=
Calendar._TT["WK"] =3D "wk";=0A=
Calendar._TT["TIME"] =3D "Time:";=0A=

------=_NextPart_000_0013_01CBBD67.C5D801A0
Content-Type: application/octet-stream
Content-Transfer-Encoding: quoted-printable
Content-Location: http://ehealth.chiirup.org.uk/limesurvey/scripts/calendar/calendar-setup.js

/*  Copyright Mihai Bazon, 2002, 2003  |  http://dynarch.com/mishoo/=0A=
 * =
-------------------------------------------------------------------------=
--=0A=
 *=0A=
 * The DHTML Calendar=0A=
 *=0A=
 * Details and latest version at:=0A=
 * http://dynarch.com/mishoo/calendar.epl=0A=
 *=0A=
 * This script is distributed under the GNU Lesser General Public =
License.=0A=
 * Read the entire license text here: =
http://www.gnu.org/licenses/lgpl.html=0A=
 *=0A=
 * This file defines helper functions for setting up the calendar.  They =
are=0A=
 * intended to help non-programmers get a working calendar on their site=0A=
 * quickly.  This script should not be seen as part of the calendar.  It =
just=0A=
 * shows you what one can do with the calendar, while in the same time=0A=
 * providing a quick and simple method for setting it up.  If you need=0A=
 * exhaustive customization of the calendar creation process feel free to=0A=
 * modify this code to suit your needs (this is recommended and much =
better=0A=
 * than modifying calendar.js itself).=0A=
 */=0A=
=0A=
// $Id: calendar-setup.js,v 1.25 2005/03/07 09:51:33 mishoo Exp $=0A=
=0A=
/**=0A=
 *  This function "patches" an input field (or other element) to use a =
calendar=0A=
 *  widget for date selection.=0A=
 *=0A=
 *  The "params" is a single object that can have the following =
properties:=0A=
 *=0A=
 *    prop. name   | description=0A=
 *  =
-------------------------------------------------------------------------=
------------------------=0A=
 *   inputField    | the ID of an input field to store the date=0A=
 *   displayArea   | the ID of a DIV or other element to show the date=0A=
 *   button        | ID of a button or other element that will trigger =
the calendar=0A=
 *   eventName     | event that will trigger the calendar, without the =
"on" prefix (default: "click")=0A=
 *   ifFormat      | date format that will be stored in the input field=0A=
 *   daFormat      | the date format that will be used to display the =
date in displayArea=0A=
 *   singleClick   | (true/false) wether the calendar is in single click =
mode or not (default: true)=0A=
 *   firstDay      | numeric: 0 to 6.  "0" means display Sunday first, =
"1" means display Monday first, etc.=0A=
 *   align         | alignment (default: "Br"); if you don't know what's =
this see the calendar documentation=0A=
 *   range         | array with 2 elements.  Default: [1900, 2999] -- =
the range of years available=0A=
 *   weekNumbers   | (true/false) if it's true (default) the calendar =
will display week numbers=0A=
 *   flat          | null or element ID; if not null the calendar will =
be a flat calendar having the parent with the given ID=0A=
 *   flatCallback  | function that receives a JS Date object and returns =
an URL to point the browser to (for flat calendar)=0A=
 *   disableFunc   | function that receives a JS Date object and should =
return true if that date has to be disabled in the calendar=0A=
 *   onSelect      | function that gets called when a date is selected.  =
You don't _have_ to supply this (the default is generally okay)=0A=
 *   onClose       | function that gets called when the calendar is =
closed.  [default]=0A=
 *   onUpdate      | function that gets called after the date is updated =
in the input field.  Receives a reference to the calendar.=0A=
 *   date          | the date that the calendar will be initially =
displayed to=0A=
 *   showsTime     | default: false; if true the calendar will include a =
time selector=0A=
 *   timeFormat    | the time format; can be "12" or "24", default is =
"12"=0A=
 *   electric      | if true (default) then given fields/date areas are =
updated for each move; otherwise they're updated only on close=0A=
 *   step          | configures the step of the years in drop-down =
boxes; default: 2=0A=
 *   position      | configures the calendar absolute position; default: =
null=0A=
 *   cache         | if "true" (but default: "false") it will reuse the =
same calendar object, where possible=0A=
 *   showOthers    | if "true" (but default: "false") it will show days =
from other months too=0A=
 *=0A=
 *  None of them is required, they all have default values.  However, if =
you=0A=
 *  pass none of "inputField", "displayArea" or "button" you'll get a =
warning=0A=
 *  saying "nothing to setup".=0A=
 */=0A=
Calendar.setup =3D function (params) {=0A=
	function param_default(pname, def) { if (typeof params[pname] =3D=3D =
"undefined") { params[pname] =3D def; } };=0A=
=0A=
	param_default("inputField",     null);=0A=
	param_default("displayArea",    null);=0A=
	param_default("button",         null);=0A=
	param_default("eventName",      "click");=0A=
	param_default("ifFormat",       "%Y/%m/%d");=0A=
	param_default("daFormat",       "%Y/%m/%d");=0A=
	param_default("singleClick",    true);=0A=
	param_default("disableFunc",    null);=0A=
	param_default("dateStatusFunc", params["disableFunc"]);	// takes =
precedence if both are defined=0A=
	param_default("dateText",       null);=0A=
	param_default("firstDay",       null);=0A=
	param_default("align",          "Br");=0A=
	param_default("range",          [1900, 2999]);=0A=
	param_default("weekNumbers",    true);=0A=
	param_default("flat",           null);=0A=
	param_default("flatCallback",   null);=0A=
	param_default("onSelect",       null);=0A=
	param_default("onClose",        null);=0A=
	param_default("onUpdate",       null);=0A=
	param_default("date",           null);=0A=
	param_default("showsTime",      false);=0A=
	param_default("timeFormat",     "24");=0A=
	param_default("electric",       true);=0A=
	param_default("step",           2);=0A=
	param_default("position",       null);=0A=
	param_default("cache",          false);=0A=
	param_default("showOthers",     false);=0A=
	param_default("multiple",       null);=0A=
=0A=
	var tmp =3D ["inputField", "displayArea", "button"];=0A=
	for (var i in tmp) {=0A=
		if (typeof params[tmp[i]] =3D=3D "string") {=0A=
			params[tmp[i]] =3D document.getElementById(params[tmp[i]]);=0A=
		}=0A=
	}=0A=
	if (!(params.flat || params.multiple || params.inputField || =
params.displayArea || params.button)) {=0A=
		alert("Calendar.setup:\n  Nothing to setup (no fields found).  Please =
check your code");=0A=
		return false;=0A=
	}=0A=
=0A=
	function onSelect(cal) {=0A=
		var p =3D cal.params;=0A=
		var update =3D (cal.dateClicked || p.electric);=0A=
		if (update && p.inputField) {=0A=
			p.inputField.value =3D cal.date.print(p.ifFormat);=0A=
			if (typeof p.inputField.onchange =3D=3D "function")=0A=
				p.inputField.onchange();=0A=
		}=0A=
		if (update && p.displayArea)=0A=
			p.displayArea.innerHTML =3D cal.date.print(p.daFormat);=0A=
		if (update && typeof p.onUpdate =3D=3D "function")=0A=
			p.onUpdate(cal);=0A=
		if (update && p.flat) {=0A=
			if (typeof p.flatCallback =3D=3D "function")=0A=
				p.flatCallback(cal);=0A=
		}=0A=
		if (update && p.singleClick && cal.dateClicked)=0A=
			cal.callCloseHandler();=0A=
	};=0A=
=0A=
	if (params.flat !=3D null) {=0A=
		if (typeof params.flat =3D=3D "string")=0A=
			params.flat =3D document.getElementById(params.flat);=0A=
		if (!params.flat) {=0A=
			alert("Calendar.setup:\n  Flat specified but can't find parent.");=0A=
			return false;=0A=
		}=0A=
		var cal =3D new Calendar(params.firstDay, params.date, params.onSelect =
|| onSelect);=0A=
		cal.showsOtherMonths =3D params.showOthers;=0A=
		cal.showsTime =3D params.showsTime;=0A=
		cal.time24 =3D (params.timeFormat =3D=3D "24");=0A=
		cal.params =3D params;=0A=
		cal.weekNumbers =3D params.weekNumbers;=0A=
		cal.setRange(params.range[0], params.range[1]);=0A=
		cal.setDateStatusHandler(params.dateStatusFunc);=0A=
		cal.getDateText =3D params.dateText;=0A=
		if (params.ifFormat) {=0A=
			cal.setDateFormat(params.ifFormat);=0A=
		}=0A=
		if (params.inputField && typeof params.inputField.value =3D=3D =
"string") {=0A=
			cal.parseDate(params.inputField.value);=0A=
		}=0A=
		cal.create(params.flat);=0A=
		cal.show();=0A=
		return false;=0A=
	}=0A=
=0A=
	var triggerEl =3D params.button || params.displayArea || =
params.inputField;=0A=
	triggerEl["on" + params.eventName] =3D function() {=0A=
		var dateEl =3D params.inputField || params.displayArea;=0A=
		var dateFmt =3D params.inputField ? params.ifFormat : params.daFormat;=0A=
		var mustCreate =3D false;=0A=
		var cal =3D window.calendar;=0A=
		if (dateEl)=0A=
			params.date =3D Date.parseDate(dateEl.value || dateEl.innerHTML, =
dateFmt);=0A=
		if (!(cal && params.cache)) {=0A=
			window.calendar =3D cal =3D new Calendar(params.firstDay,=0A=
							     params.date,=0A=
							     params.onSelect || onSelect,=0A=
							     params.onClose || function(cal) { cal.hide(); });=0A=
			cal.showsTime =3D params.showsTime;=0A=
			cal.time24 =3D (params.timeFormat =3D=3D "24");=0A=
			cal.weekNumbers =3D params.weekNumbers;=0A=
			mustCreate =3D true;=0A=
		} else {=0A=
			if (params.date)=0A=
				cal.setDate(params.date);=0A=
			cal.hide();=0A=
		}=0A=
		if (params.multiple) {=0A=
			cal.multiple =3D {};=0A=
			for (var i =3D params.multiple.length; --i >=3D 0;) {=0A=
				var d =3D params.multiple[i];=0A=
				var ds =3D d.print("%Y%m%d");=0A=
				cal.multiple[ds] =3D d;=0A=
			}=0A=
		}=0A=
		cal.showsOtherMonths =3D params.showOthers;=0A=
		cal.yearStep =3D params.step;=0A=
		cal.setRange(params.range[0], params.range[1]);=0A=
		cal.params =3D params;=0A=
		cal.setDateStatusHandler(params.dateStatusFunc);=0A=
		cal.getDateText =3D params.dateText;=0A=
		cal.setDateFormat(dateFmt);=0A=
		if (mustCreate)=0A=
			cal.create();=0A=
		cal.refresh();=0A=
		if (!params.position)=0A=
			cal.showAtElement(params.button || params.displayArea || =
params.inputField, params.align);=0A=
		else=0A=
			cal.showAt(params.position[0], params.position[1]);=0A=
		return false;=0A=
	};=0A=
=0A=
	return cal;=0A=
};=0A=

------=_NextPart_000_0013_01CBBD67.C5D801A0
Content-Type: application/octet-stream
Content-Transfer-Encoding: quoted-printable
Content-Location: http://ehealth.chiirup.org.uk/limesurvey/admin/scripts/validation.js

//We have form validation and other stuff..

function validatefilename (form, strmessage )
{
  // see http://www.thesitewizard.com/archive/validation.shtml
  // for an explanation of this script and how to use it on your
  // own website

  // ** START **
  if (form.the_file.value =3D=3D "") {
    alert( strmessage );
    form.the_file.focus();
    return false ;
  }
  // ** END **
  return true ;
}


// If the length of the element's string is 0 then display helper =
message
function isEmpty(elem, helperMsg)
{
	if(elem.value.length =3D=3D 0){
		alert(helperMsg);
		elem.focus(); // set the focus to this input
		return false;
	}
	return true;
}

function codeCheck(prefix, elementcount, helperMsg)
{
 var i, j;
 var X =3D new Array();

 for (i=3D0; i<=3Delementcount; i++) {
   j =3D document.getElementById(prefix+i);
   if (j !=3D undefined) {X.push(j.value);}
 }  =20
 if (arrHasDupes(X))
 {
 		alert(helperMsg);
	    return false;
 }
 return true;

}


function arrHasDupes( A ) {                          // finds any =
duplicate array elements using the fewest possible comparison
	var i, j, n;
	n=3DA.length;
                                                     // to ensure the =
fewest possible comparisons
	for (i=3D0; i<n; i++) {                        // outer loop uses each =
item i at 0 through n
		for (j=3Di+1; j<n; j++) {              // inner loop only compares =
items j at i+1 to n
			if (A[i]=3D=3DA[j]) return true;
	}	}
	return false;
}


// (c) 2006 Simon Wunderlin, License: GPL, hacks want to be free ;)
// This fix forces Firefox to fire the onchange event if someone changes =
select box with cursor keys=20
function ev_gecko_select_keyup_ev(Ev) {
	// prevent tab, alt, ctrl keys from fireing the event
	if (Ev.keyCode && (Ev.keyCode =3D=3D 1 || Ev.keyCode =3D=3D 9 ||=20
	    Ev.keyCode =3D=3D 16 || Ev.altKey || Ev.ctrlKey))
		return true;
	Ev.target.onchange();
    	return true;
}

function init_gecko_select_hack() {
	var selects =3D document.getElementsByTagName("SELECT");
	for(i=3D0; i<selects.length; i++)
			selects.item(i).addEventListener("keyup", ev_gecko_select_keyup_ev, =
false);
	return true;
}


function getkey(e)
{
   if (window.event) return window.event.keyCode;
      else=20
         if (e) return e.which;=20
             else return null;
}

function goodchars(e, goods)
{
   var key, keychar;
   key =3D getkey(e);
   if (key =3D=3D null) return true;

   // get character
   keychar =3D String.fromCharCode(key);
   keychar =3D keychar.toLowerCase();
   goods =3D goods.toLowerCase();

   // check goodkeys
   if (goods.indexOf(keychar) !=3D -1)
        return true;

   // control keys
   if ( key=3D=3Dnull || key=3D=3D0 || key=3D=3D8 || key=3D=3D9  || =
key=3D=3D27 )
      return true;

   // else return false
   return false;
}


------=_NextPart_000_0013_01CBBD67.C5D801A0--
